# Supplementary material for: A dataset on the sensory and affective perception of Bordeaux and Rioja red wines collected from French and Spanish consumers at home and international wine students in the lab
Source: Data Brief. 2022 Dec 31;46:108873. doi: 10.1016/j.dib.2022.108873 (PMC9850030; doi:10.1016/j.dib.2022.108873)
Supplement: Supplementary file 1 [file mmc1.xlsx]

## Sheet: Participants
Panel	Language	Participant	Age	Gender	PCS	Diploma	Income	Group	QuestionnaireBeginDate	QuestionnaireEndDate	PCI1	PCI2	PCI3	SWK1	SWK2	SWK3	SWK4	CP1	CP2	AC1	VB1	VB2	VB3	VB4_1	VB4_2	VB4_3	VB4_4	VB4_5	VB4_6	VB4_7	VB4_8	PP1_1	PP1_2	PP1_3	PP1_4	PP1_5	PP1_6	PP1_7	PP2	PP3	PP4
FR	FR	FR-004	61 - 70	Male	Retired	Master degree	Coping on present income	No rating information	2022-02-09 14:12:07	2022-02-16 14:48:55	4	4	4	4	4	3	1	1	3	1	2	2	4	1	0	1	1	0	0	0	0	0	1	1	0	1	0	0	2	4	2
FR	FR	FR-006	51 - 60	Male	Employed	Master degree	Coping on present income	No rating information	2022-03-03 16:32:38	2022-03-03 16:50:51	4	4	5	4	3	4	1	2	2	1	2	4	4	0	0	0	1	0	0	0	1	0	0	1	0	0	0	0	6	6	4
FR	FR	FR-008	61 - 70	Female	Other	High school	Coping on present income	No rating information	2022-02-21 13:02:39	2022-02-21 13:49:41	4	3	4	4	3	2	1	1	3	1	2	2	2	0	1	0	0	1	0	0	1	0	1	1	1	0	0	0	3	4	2
FR	FR	FR-009	41 - 50	Female	Employed	Vocational school	Coping on present income	No rating information	2022-02-17 19:06:58	2022-02-17 19:41:19	5	4	5	5	3	3	3	1	1	1	3	3	5	0	1	0	0	0	0	0	1	0	0	1	1	0	0	0	4	5	2
FR	FR	FR-012	30 - 40	Male	Other	High school	Coping on present income	No rating information	2022-02-18 21:41:26	2022-02-18 22:25:12	3	2	4	3	2	2	1	3	5	1	1	1	1	1	1	0	1	1	1	0	1	0	1	0	0	0	0	0	3	3	2
FR	FR	FR-014	30 - 40	Female	Employed	Bachelor's degree	Finding it difficult on present income	No rating information	2022-02-23 18:35:48	2022-02-23 18:58:06	5	4	4	5	4	4	1	2	2	2	1	1	3	0	0	0	0	0	0	0	0	0	0	1	0	1	0	0	2	4	2
FR	FR	FR-015	18 - 29	Male	Employed	Master degree	Living comfortably on present income	No rating information	2022-02-28 15:55:35	2022-02-28 16:41:03	5	4	5	4	4	4	2	3	2	1	1	1	4	0	0	0	0	1	0	0	0	0	1	1	1	1	1	0	4	6	3
FR	FR	FR-018	61 - 70	Female	Retired	High school	Coping on present income	No rating information	2022-03-08 19:03:50	2022-03-08 19:49:20	3	4	3	2	1	2		3	3	1	1	2	4	1	1	0	0	0	0	0	1	0	0	1	0	1	0	0	3	4	2
FR	FR	FR-019	61 - 70	Female	Employed	Vocational school	Coping on present income	No rating information	2022-02-11 15:10:56	2022-02-19 14:49:41	4	4	4	4	3	3	2	2	3	1	2	2	3	0	0	0	1	0	1	0	1	0	0	1	0	1	0	0	4	5	2
FR	FR	FR-022	41 - 50	Female	Employed	High school	Coping on present income	No rating information	2022-02-18 19:37:05	2022-02-18 21:00:12	3	3	4	2	2	2	1	3	3	1	1	2	5	0	1	0	0	0	0	0	0	0	1	1	0	0	0	0	4	4	2
FR	FR	FR-026	41 - 50	Female	Employed	Vocational school	Coping on present income	No rating information	2022-02-19 12:16:35	2022-02-19 12:35:26	4	4	4	3	2	2	1	3	3	1	1	2	4	0	1	0	1	0	0	0	1	0	1	0	0	0	0	0	3	4	2
FR	FR	FR-027	51 - 60	Male	Employed	High school	Coping on present income	No rating information	2022-02-23 11:20:39	2022-02-23 12:11:20	5	4	5	4	3	4	1	1	4	1	2	2	3	0	1	0	1	1	0	0	1	0	0	1	0	0	0	0	2	3	2
FR	FR	FR-028	61 - 70	Female	Retired	Vocational school	Finding it difficult on present income	No rating information	2022-02-18 14:53:48	2022-02-18 19:15:37	4	4	5	4	2	2	1	2	3	1	2	2	3	0	1	0	1	0	0	0	0	0	1	1	0	0	0	0	4	4	2
FR	FR	FR-033	30 - 40	Male	Employed	Master degree	Living comfortably on present income	No rating information	2022-02-18 19:04:16	2022-02-18 19:23:47	4	4	5	4	4	4	1	2	3	1	2	3	4	1	1	0	1	1	0	0	0	0	0	1	0	1	0	0	3	4	4
FR	FR	FR-034	61 - 70	Female	Retired	Master degree	Coping on present income	No rating information	2022-02-15 19:17:11	2022-02-15 19:40:10	4	4	4	2	2	2	1	2	4	1	4	4	3	0	0	0	1	0	1	0	1	0	1	0	0	1	0	0	4	4	2
FR	FR	FR-037	41 - 50	Female	Other	High school	Finding it difficult on present income	No rating information	2022-02-22 11:31:53	2022-02-22 11:49:19	4	4	4	2	1	2	1	1	3	1	1	1	4	1	1	0	1	0	0	0	1	0	1	0	0	0	1	0	3	4	2
FR	FR	FR-038	61 - 70	Male	Retired	High school	Coping on present income	No rating information	2022-02-09 21:13:34	2022-02-17 16:02:07	4	2	3	2	1	2	1	1	1	1	1	1	4	1	0	0	1	0	0	0	0	0	1	0	0	0	1	0	2	4	3
FR	FR	FR-039	30 - 40	Female	Employed	Vocational school	Coping on present income	No rating information	2022-02-26 12:37:46	2022-02-26 13:00:48	5	4	5	4	3	3	1	2	2	1	3	2	4	1	1	0	1	0	0	0	1	0	0	1	0	0	0	0	3	5	3
FR	FR	FR-044	61 - 70	Male	Retired	Vocational school	Coping on present income	No rating information	2022-02-20 15:57:33	2022-02-20 16:22:28	5	5	5	4	4	4	1	1	3	1	2	3	3	1	0	0	1	1	1	0	0	0	1	1	0	1	0	0	3	4	3
FR	FR	FR-045	30 - 40	Female	Employed	Bachelor's degree	Living comfortably on present income	No rating information	2022-02-20 19:39:11	2022-02-20 20:01:01	5	5	5	4	4	4	1	2	2	1	2	3	4	0	1	0	1	0	0	1	1	0	1	1	1	1	0	0	4	5	4
FR	FR	FR-047	51 - 60	Female	Employed	Vocational school	Finding it difficult on present income	No rating information	2022-02-22 11:21:49	2022-02-28 10:35:04	4	4	4	4	3	3	1	2	2	1	1	3	4	1	1	0	0	0	0	0	1	0	1	0	1	1	1	0	5	4	2
FR	FR	FR-048	41 - 50	Male	Employed	Vocational school	Coping on present income	No rating information	2022-03-06 14:17:56	2022-03-06 14:52:11	4	4	5	4	3	3	1	2	2	1	3	3	3	0	1	0	1	1	0	0	1	0	1	1	0	1	1	0	2	4	2
FR	FR	FR-049	51 - 60	Male	Employed	Bachelor's degree	Finding it very difficult on present income	No rating information	2022-03-06 18:34:28	2022-03-06 19:12:23	4	2	5	4	1	1	1	3	3	1	1	1	3	1	1	1	0	1	0	0	0	0	1	1	0	0	0	0	3	5	2
FR	FR	FR-050	41 - 50	Male	Employed	Vocational school	Coping on present income	No rating information	2022-02-17 18:10:47	2022-02-21 18:43:35	4	4	5	3	2	3	1	3	3	1	2	2	5	0	0	0	0	0	0	0	1	0	0	0	0	1	0	1	3	4	2
FR	FR	FR-051	51 - 60	Female	Other	Bachelor's degree	Finding it difficult on present income	No rating information	2022-02-18 13:15:33	2022-02-18 13:39:37	4	4	4	4	3	4	1	2	2	1	2	2	4	0	1	0	1	0	0	0	0	0	1	0	0	1	0	0	2	3	3
FR	FR	FR-052	70 more	Female	Retired	High school	Coping on present income	No rating information	2022-02-17 08:49:06	2022-02-17 11:19:28	4	3	4	4	3	3	1	3	4	1	1	3	4	1	1	0	1	0	1	0	0	0	1	0	0	0	0	1	2	3	2
FR	FR	FR-053	70 more	Female	Retired	High school	Coping on present income	No rating information	2022-02-15 18:30:34	2022-02-15 20:09:07	3	3	4	3	2	3	1	1	4	1	1	1	4	1	1	0	0	0	0	0	0	0	1	1	0	1	0	1	3	3	2
FR	FR	FR-054	61 - 70	Male	Employed	High school	Coping on present income	No rating information	2022-02-16 16:08:04	2022-02-16 16:39:10	5	4	5	4	4	4	2	1	2	1	2	2	5	1	1	1	1	1	1	0	1	0	1	1	0	1	0	0	4	6	3
FR	FR	FR-056	18 - 29	Female	Student	Bachelor's degree	Coping on present income	No rating information	2022-03-06 19:04:14	2022-03-06 19:35:18	4	3	2	1	3	2	1	3	2	1	1	2	4	1	1	0	0	0	0	0	1	0	1	0	0	0	0	0	1	4	2
FR	FR	FR-061	18 - 29	Male	Employed	Vocational school	Finding it difficult on present income	Expert rating information	2022-02-20 10:25:47	2022-02-20 10:45:22	4	4	4	4	4	4	1	2	2	1	2	3	5	1	1	0	1	0	0	0	1	0	0	1	0	0	0	0	3	4	2
FR	FR	FR-063	41 - 50	Female	Employed	Bachelor's degree	Coping on present income	Expert rating information	2022-03-03 12:10:54	2022-03-03 12:38:51	4	4	4	3	3	3	1	3	3	1	1	3	4	1	1	1	1	0	1	0	1	0	1	1	0	1	0	0	2	4	2
FR	FR	FR-064	70 more	Female	Employed	Master degree	Coping on present income	Expert rating information	2022-02-15 21:15:40	2022-02-19 10:19:58	4	4	5	4	4	4	1	3	2	1	2	3	3	0	1	0	0	0	1	0	1	0	0	1	0	0	1	0	4	5	2
FR	FR	FR-065	18 - 29	Female	Student	Bachelor's degree	Coping on present income	Expert rating information	2022-02-28 19:50:59	2022-02-28 20:04:43	5	4	4	4	3	3	2	2	2	1	3	3	4	0	1	0	0	0	0	0	0	0	0	1	0	1	0	0	4	5	2
FR	FR	FR-066	70 more	Male	Retired	None	Living comfortably on present income	Expert rating information	2022-02-15 15:54:25	2022-02-15 16:34:56	4	3	4	4	2	2	1	2	4	1	1	3	4	1	1	0	0	0	0	0	0	0	1	0	0	1	0	0	2	3	2
FR	FR	FR-068	61 - 70	Female	Unemployed	High school	Coping on present income	Expert rating information	2022-03-03 15:47:24	2022-03-03 16:44:27	5	5	5	4	3	2	1	2	4	1	1	2	4	1	1	0	0	1	0	0	0	0	1	1	0	1	0	0	3	4	2
FR	FR	FR-069	30 - 40	Female	Employed	Vocational school	Finding it difficult on present income	Expert rating information	2022-02-19 16:12:57	2022-02-19 16:39:17	5	5	5	4	3	3	1	2	2	1	1	1	3	0	0	0	1	0	1	0	1	0	1	1	1	1	0	0	3	4	2
FR	FR	FR-070	18 - 29	Male	Employed	High school	Finding it difficult on present income	Expert rating information	2022-02-17 13:30:29	2022-02-17 14:04:45	5	5	5	5	5	5	2	2	3	1	2	3	4	0	0	0	0	1	1	1	1	0	1	1	0	1	1	0	5	6	3
FR	FR	FR-073	30 - 40	Male	Employed	PhD	Living comfortably on present income	Expert rating information	2022-02-18 19:37:20	2022-02-18 19:56:21	4	4	4	4	3	4	2	2	2	1	2	2	2	0	1	0	0	1	0	0	0	0	1	1	0	0	0	0	2	4	3
FR	FR	FR-076	61 - 70	Female	Retired	High school	Coping on present income	Expert rating information	2022-02-15 19:55:56	2022-02-15 20:21:17	4	4	4	2	1	3	1	2	3	1	3	2	4	1	1	0	0	0	1	0	1	0	1	1	0	0	0	0	3	4	2
FR	FR	FR-078	30 - 40	Female	Employed	Master degree	Coping on present income	Expert rating information	2022-02-21 10:09:53	2022-02-21 10:30:48	4	4	4	3	3	3	1	2	3	1	1	2	4	0	1	0	1	0	0	0	1	0	1	1	0	0	0	0	3	5	2
FR	FR	FR-079	41 - 50	Female	Employed	Master degree	Living comfortably on present income	Expert rating information	2022-03-02 13:19:56	2022-03-02 13:58:53	3	2	4	2	1	2	2	2	2	1	1	2	1	0	0	0	0	0	1	0	1	0	1	1	0	0	0	1	3	4	2
FR	FR	FR-080	61 - 70	Female	Employed	Vocational school	Coping on present income	Expert rating information	2022-02-16 14:07:28	2022-02-16 15:24:30	4	4	4	2	2	3	1	3	3	1	2	2	4	1	1	0	1	0	0	0	0	0	1	0	0	0	0	0	4	5	2
FR	FR	FR-081	30 - 40	Female	Employed	Bachelor's degree	Coping on present income	Expert rating information	2022-03-15 08:46:59	2022-03-16 21:02:17	2	4	5	5	1	2	1	2	2	1	1	1	5	0	0	0	1	0	0	0	1	0	0	1	0	1	1	0	4	4	2
FR	FR	FR-083	18 - 29	Female	Employed	Vocational school	Living comfortably on present income	Expert rating information	2022-02-17 17:13:51	2022-02-17 17:27:37	5	4	5	4	3	3	1	1	2	1	2	3	5	1	1	1	1	0	0	0	0	0	1	1	0	1	0	0	3	4	3
FR	FR	FR-084	30 - 40	Male	Unemployed	Master degree	Coping on present income	Expert rating information	2022-03-05 20:00:59	2022-03-05 20:31:32	3	2	4	4	2	2	1	4	5	1	1	1	2	1	0	0	1	0	0	0	1	0	1	1	0	1	0	0	3	4	2
FR	FR	FR-085	41 - 50	Female	Employed	Vocational school	Coping on present income	Expert rating information	2022-02-20 20:19:04	2022-02-20 20:44:41	4	3	4	2	2	2	1	2	3	1	1	2	3	0	0	0	0	0	0	0	1	0	1	1	0	1	1	0	3	4	2
FR	FR	FR-086	61 - 70	Male	Retired	High school	Finding it very difficult on present income	Expert rating information	2022-03-12 22:01:01	2022-03-12 22:30:55	5	5	5	4	3	3	2	1	2	1	1	2	5	1	1	1	0	1	0	0	0	0	1	1	0	1	0	0	3	4	2
FR	FR	FR-089	41 - 50	Female	Employed	High school	Coping on present income	Expert rating information	2022-02-20 13:00:57	2022-02-20 13:26:57	4	4	4	3	3	2	1	2	3	1	1	2	4	1	1	0	0	0	0	0	0	0	1	0	0	1	0	0	2	3	2
FR	FR	FR-091	41 - 50	Female	Employed	PhD	Coping on present income	Expert rating information	2022-02-10 20:49:20	2022-02-20 12:51:56	5	4	4	4	3	4	3	2	2	1	2	3	4	0	1	0	0	0	1	0	1	0	1	1	0	0	0	0	4	3	3
FR	FR	FR-092	41 - 50	Male	Employed	Bachelor's degree	Finding it difficult on present income	Expert rating information	2022-02-10 10:21:32	2022-03-04 14:35:36	5	5	5	4	5	5	1	2	2	1	1	2	4	0	0	0	1	1	0	0	0	0	0	1	0	1	1	0	4	6	5
FR	FR	FR-093	51 - 60	Female	Employed	PhD	Living comfortably on present income	Expert rating information	2022-02-23 21:38:02	2022-02-23 21:51:45	5	5	5	4	4	4	1	2	2	1	3	3	4	0	0	0	1	1	1	0	1	0	1	1	0	1	0	0	4	4	4
FR	FR	FR-094	41 - 50	Male	Employed	Bachelor's degree	Coping on present income	Expert rating information	2022-03-01 18:49:01	2022-03-01 19:26:55	5	4	5	4	3	3	1	2	2	1	3	3	3	1	0	0	0	1	1	0	1	0	1	1	1	1	0	0	3	4	3
FR	FR	FR-096	51 - 60	Female	Unemployed	High school	Living comfortably on present income	Expert rating information	2022-02-18 19:30:48	2022-02-18 19:53:00	4	4	4	4	3	4	1	2	2	1	1	2	4	0	1	0	1	1	0	0	0	0	1	1	0	0	0	0	3	5	3
FR	FR	FR-097	30 - 40	Male	Employed	High school	Coping on present income	Expert rating information	2022-02-18 18:35:53	2022-02-18 18:58:02	4	3	4	2	3	2	1	2	2	1	1	2	4	0	1	1	0	1	0	0	0	0	1	1	0	0	0	0	3	4	2
FR	FR	FR-098	61 - 70	Male	Retired	Vocational school	Living comfortably on present income	Expert rating information	2022-03-08 20:45:58	2022-03-08 21:35:35	3	4	4	2	1	1	1	3	3	1	1	3	5	0	0	0	1	0	0	0	1	0	0	1	0	1	0	0	3	4	2
FR	FR	FR-099	51 - 60	Male	Employed	Vocational school	Coping on present income	Expert rating information	2022-02-22 17:07:10	2022-02-22 17:27:04	4	3	4	4	3	3	1	3	4	1	1	2	3	0	0	0	1	0	1	0	1	0	0	0	0	1	1	0	3	4	2
FR	FR	FR-101	41 - 50	Male	Employed	Vocational school	Coping on present income	Expert rating information	2022-02-21 18:30:25	2022-02-21 19:21:27	4	4	4	4	3	3	1	2	2	1	2	3	3	1	1	0	0	1	0	0	1	0	1	1	1	1	0	0	3	4	2
FR	FR	FR-103	30 - 40	Male	Employed	Master degree	Coping on present income	Expert rating information	2022-03-05 20:36:42	2022-03-05 20:54:43	4	4	5	2	1	2	2	3	3	1	2	3	4	1	1	0	1	0	1	0	0	0	1	0	0	1	0	0	3	4	2
FR	FR	FR-105	61 - 70	Male	Retired	Master degree	Living comfortably on present income	Expert rating information	2022-03-07 18:23:01	2022-03-07 19:08:40	5	5	5	5	5	5	1	2	3	1	1	2	1	1	0	0	0	1	0	0	0	0	1	0	1	1	0	0	3	5	4
FR	FR	FR-106	61 - 70	Male	Retired	Vocational school	Coping on present income	Expert rating information	2022-02-24 14:58:06	2022-02-24 15:20:41	5	4	4	4	4	3	1	1	3	1	1	4	2	0	0	0	0	1	1	0	0	0	1	0	0	0	0	0	3	5	3
FR	FR	FR-108	41 - 50	Male	Employed	High school	Finding it difficult on present income	Expert rating information	2022-02-10 06:52:20	2022-02-28 18:47:38	4	4	5	3	2	2	2	3	3	1	1	2	2	0	1	0	1	0	0	0	1	0	1	1	0	0	0	0	3	3	2
FR	FR	FR-109	41 - 50	Male	Employed	Master degree	Living comfortably on present income	Expert rating information	2022-02-17 13:54:06	2022-02-17 14:11:09	5	5	5	4	4	4	1	1	2	1	2	3	4	0	0	0	0	0	0	0	1	0	1	1	1	1	0	0	3	4	5
FR	FR	FR-110	61 - 70	Male	Retired	Vocational school	Coping on present income	Expert rating information	2022-03-10 12:16:47	2022-03-10 12:47:41	3	3	4	3	2	2	1	2	4	1	1	1	3	1	0	0	0	1	0	0	1	0	0	1	0	1	0	0	3	3	3
FR	FR	FR-111	70 more	Female	Retired	None	Coping on present income	Expert rating information	2022-02-15 21:15:09	2022-02-15 21:38:12	3	3	4	2	2	2	1	2	3	1	1	1	5	0	1	0	0	0	0	0	0	0	1	0	0	1	0	0	2	3	2
FR	FR	FR-113	51 - 60	Male	Retired	Master degree	Coping on present income	Expert rating information	2022-02-17 19:33:25	2022-02-17 19:51:39	4	4	4	4	4	4	1	2	3	1	1	2	4	1	1	0	0	0	1	0	0	0	1	0	0	0	0	0	3	4	3
FR	FR	FR-114	18 - 29	Female	Student	Bachelor's degree	Coping on present income	Expert rating information	2022-03-13 20:00:35	2022-03-13 20:25:24	2	2	1	2	1	1	1	3	3	1	1	2	5	1	1	0	1	0	0	0	1	0	1	0	0	0	1	0	2	3	1
FR	FR	FR-116	70 more	Female	Retired	Vocational school	Coping on present income	Expert rating information	2022-02-18 11:21:07	2022-02-18 11:51:04	3	5	4	4	2	2	1	2	2	1	1	4	3	1	1	0	0	0	0	0	1	0	1	1	0	1	0	0	3	6	2
FR	FR	FR-120	51 - 60	Male	Employed	High school	Coping on present income	Expert rating information	2022-02-14 13:19:44	2022-02-14 13:49:04	5	5	5	4	3	3	1	2	3	1	1	2	3	1	0	0	1	1	0	0	1	0	0	1	0	1	0	1	3	5	4
FR	FR	FR-121	30 - 40	Female	Employed	Master degree	Living comfortably on present income	Consumer rating information	2022-03-15 20:55:00	2022-03-15 21:12:26	5	4	4	3	4	4	2	3	3	1	1	4	4	0	1	0	1	0	0	0	1	0	0	1	0	1	1	0	4	4	2
FR	FR	FR-122	61 - 70	Female	Unemployed	Master degree	Living comfortably on present income	Consumer rating information	2022-02-15 20:08:14	2022-02-15 20:41:31	4	4	4	4	3	3	1	2	3	1	2	3	3	1	0	0	1	0	1	0	0	0	1	1	0	1	0	0	3	5	2
FR	FR	FR-123	61 - 70	Female	Employed	High school	Living comfortably on present income	Consumer rating information	2022-02-19 19:43:20	2022-02-19 20:16:03	5	4	5	4	4	4	2	2	3	1	2	3	4	0	1	0	0	0	0	0	0	0	1	0	0	1	1	0	4	4	3
FR	FR	FR-125	61 - 70	Female	Retired	Vocational school	Finding it difficult on present income	Consumer rating information	2022-02-12 19:08:32	2022-02-12 19:28:35	4	4	4	4	3	3	1	2	4	1	1	2	2	0	1	0	1	0	0	0	0	0	1	1	0	1	0	0	3	4	2
FR	FR	FR-126	30 - 40	Female	Employed	Vocational school	Coping on present income	Consumer rating information	2022-02-20 19:23:13	2022-02-20 19:29:12	4	3	4	4	4	4	2	2	2	1	2	3	5	0	0	1	0	0	1	0	0	0	1	0	0	1	0	0	3	3	3
FR	FR	FR-127	61 - 70	Female	Retired	Vocational school	Coping on present income	Consumer rating information	2022-02-16 11:03:04	2022-02-16 11:40:41	4	4	4	4	3	3	1	2	2	1	1	3	4	1	0	0	1	1	0	0	0	0	0	0	0	1	0	1	3	4	4
FR	FR	FR-130	30 - 40	Male	Employed	Bachelor's degree	Coping on present income	Consumer rating information	2022-02-27 18:44:51	2022-02-27 19:07:36	4	5	5	4	3	4	1	2	2	1	3	3	2	1	0	1	1	0	1	0	0	0	0	1	0	1	0	0	4	5	2
FR	FR	FR-131	61 - 70	Female	Retired	Vocational school	Coping on present income	Consumer rating information	2022-02-12 13:11:54	2022-02-12 13:29:28	4	4	4	4	4	4	1	2	3	1	2	2	3	0	0	0	1	0	1	0	1	0	1	1	0	1	0	0	3	5	2
FR	FR	FR-132	18 - 29	Male	Student	Vocational school	Coping on present income	Consumer rating information	2022-02-21 11:33:36	2022-02-21 12:12:38	4	3	4	3	2	2	1	3	4	1	2	2	4	0	1	0	0	0	0	0	1	0	1	1	1	0	0	0	3	5	2
FR	FR	FR-134	61 - 70	Female	Retired	Vocational school	Coping on present income	Consumer rating information	2022-02-15 19:08:50	2022-02-15 19:32:15	4	4	5	4	3	4	1	3	3	1	2	2	4	1	0	0	1	1	0	0	0	0	1	0	0	1	0	1	3	5	2
FR	FR	FR-137	61 - 70	Male	Retired	High school	Living comfortably on present income	Consumer rating information	2022-03-10 20:36:33	2022-03-10 21:23:14	4	4	4	4	3	4	1	2	2	1	1	2	3	1	1	0	1	1	0	0	0	0	0	1	0	1	0	0	3	6	3
FR	FR	FR-138	61 - 70	Male	Retired	Vocational school	Coping on present income	Consumer rating information	2022-02-21 15:02:22	2022-02-21 15:23:42	4	4	5	3	2	3	1	2	3	1	1	2	4	1	0	0	1	0	0	0	1	0	1	1	0	1	0	0	3	4	3
FR	FR	FR-139	61 - 70	Male	Retired		Coping on present income	Consumer rating information	2022-02-21 13:20:49	2022-02-21 14:02:51	4	3	4	3	2	2	2	2	3	1	1	2	4	1	0	0	1	0	0	0	1	0	1	1	0	0	0	0	3	4	2
FR	FR	FR-140	61 - 70	Male	Retired	Bachelor's degree	Coping on present income	Consumer rating information	2022-02-17 20:13:14	2022-02-18 13:43:44	4	4	5	2	2	2	1	1	2	1	2	3	2	0	0	0	1	1	0	0	0	0	0	1	0	1	1	0	4	4	4
FR	FR	FR-142	61 - 70	Male	Retired	Master degree	Coping on present income	Consumer rating information	2022-02-20 10:34:58	2022-03-06 15:11:41	4	3	4	3	2	2	1	3	3	1	2	2	4	0	1	0	1	0	0	0	1	0	1	1	0	1	0	0	2	4	2
FR	FR	FR-143	51 - 60	Female	Employed	High school	Finding it difficult on present income	Consumer rating information	2022-03-10 13:53:04	2022-03-10 14:14:41	3	2	3	2	2	3	1	2	3	1	1	1	4	1	1	0	1	0	0	0	1	0	1	0	0	1	0	0	3	4	2
FR	FR	FR-144	61 - 70	Male	Retired	High school	Living comfortably on present income	Consumer rating information	2022-02-19 08:56:05	2022-02-19 14:11:14	4	4	4	3	2	3	2	2	3	1	1	3	5	1	0	0	0	1	0	0	1	0	0	0	0	1	0	0	3	4	2
FR	FR	FR-146	41 - 50	Male	Employed	Vocational school	Living comfortably on present income	Consumer rating information	2022-02-27 18:33:35	2022-02-27 19:05:38	5	4	5	4	3	4	1	2	3	1	1	2	4	1	1	1	0	1	0	0	0	0	1	1	0	1	0	0	3	5	4
FR	FR	FR-147	70 more	Female	Retired	High school	Coping on present income	Consumer rating information	2022-02-11 15:30:36	2022-02-11 15:52:29	4	3	4	3	2	3	3	3	3	1	1	3	4	0	1	0	0	0	0	0	0	0	1	1	0	0	0	0	4	4	2
FR	FR	FR-151	70 more	Female	Retired	High school	Coping on present income	Consumer rating information	2022-02-15 16:17:45	2022-02-15 17:13:36	5	5	5	4	4	3	1	2	2	1	2	1	5	1	1	0	1	1	1	0	1	0	1	0	1	0	1	0	4	5	2
FR	FR	FR-152	41 - 50	Male	Employed	Vocational school	Coping on present income	Consumer rating information	2022-02-22 13:54:11	2022-02-22 14:02:39	4	4	4	4	4	4	1	3	2	4	3	3	4	1	1	0	0	0	0	0	0	0	1	0	1	0	0	0	3	3	2
FR	FR	FR-153	51 - 60	Female	Employed	Bachelor's degree	I prefer not to answer	Consumer rating information	2022-02-23 17:05:02	2022-02-23 17:32:30	5	4	5	3	3	3	2	2	4	1	1	4	3	0	0	0	1	1	0	0	1	0	1	1	0	1	0	0	4	6	3
FR	FR	FR-156	70 more	Female	Retired	Other	Coping on present income	Consumer rating information	2022-03-04 10:17:59	2022-03-05 16:31:58	3	3	4	3	1	3	1	3	3	1	1	1	3	1	0	0	0	0	0	0	0	0	0	0	0	1	0	0	3	4	2
FR	FR	FR-157	51 - 60	Female	Employed	Bachelor's degree	Finding it difficult on present income	Consumer rating information	2022-03-05 10:27:26	2022-03-05 10:39:00	4	3	4	4	2	3		2	3	1	3	3	4	1	0	0	0	1	0	0	0	0	1	1	0	0	0	0	3	5	3
FR	FR	FR-158	41 - 50	Female	Employed	Master degree	Living comfortably on present income	Consumer rating information	2022-03-01 11:01:30	2022-03-01 11:36:51	5	5	5	4	4	3	2	1	3	1	2	3	3	0	1	0	0	1	0	0	1	0	1	0	1	0	0	0	3	4	3
FR	FR	FR-159	70 more	Male	Retired	High school	Coping on present income	Consumer rating information	2022-02-16 14:34:35	2022-02-16 15:02:26	5	4	5	4	3	4	1	1	2	1	1	1	1	1	1	0	1	0	0	0	1	0	1	0	0	0	0	0	3	3	3
FR	FR	FR-162	30 - 40	Male	Employed	Master degree	Living comfortably on present income	Consumer rating information	2022-03-13 18:43:01	2022-03-13 19:15:45	5	5	5	4	4	4	2	3	3	1	4	2	2	0	0	0	1	0	1	1	1	0	0	1	1	1	1	0	4	4	2
FR	FR	FR-163	41 - 50	Female	Employed	High school	Finding it difficult on present income	Consumer rating information	2022-02-15 17:01:15	2022-02-18 12:12:27	4	3	4	3	2	3	1	2	2	1	1	1	3	0	0	0	1	0	0	0	0	0	1	1	0	0	0	0	3	5	2
FR	FR	FR-167	41 - 50	Male	Employed	Vocational school	Coping on present income	Consumer rating information	2022-03-07 15:00:53	2022-03-07 15:50:26	3	4	4	3	2	3	2	5	4	3	1	1	3	1	1	1	1	1	0	0	1	0	1	1	0	1	0	0	3	4	1
FR	FR	FR-168	30 - 40	Male	Employed	Master degree	Coping on present income	Consumer rating information	2022-03-07 17:48:47	2022-03-07 18:06:18	5	4	5	3	2	2	1	2	3	1	1	2	4	1	1	0	0	0	0	0	1	0	1	1	0	0	0	0	4	5	2
FR	FR	FR-169	51 - 60	Male	Employed	Master degree	Living comfortably on present income	Consumer rating information	2022-02-26 20:01:44	2022-02-26 20:18:09	4	4	4	4	4	4	2	2	3	1	2	2	3	1	0	0	0	0	0	0	0	0	1	0	0	0	0	0	4	5	3
FR	FR	FR-170	18 - 29	Male	Employed	Bachelor's degree	Coping on present income	Consumer rating information	2022-03-14 22:07:26	2022-03-14 22:19:48	1	2	3	3	1	1	1	5	5	1	1	1	2	1	1	0	0	0	0	0	1	1	0	0	0	0	0	0	1	1	1
FR	FR	FR-171	51 - 60	Male	Employed	Master degree	Coping on present income	Consumer rating information	2022-02-25 08:10:19	2022-02-25 08:19:42	4	4	4	4	4	4	1	2	2	1	2	3	4	0	0	1	0	0	0	0	1	0	0	1	0	0	0	0	3	4	2
FR	FR	FR-172	30 - 40	Male	Employed	High school	Coping on present income	Consumer rating information	2022-02-28 22:43:36	2022-02-28 23:21:46	4	2	4	2	2	3	1	3	5	4	2	1	4	0	1	0	0	0	0	0	1	1	0	0	1	0	0	1	3	4	2
FR	FR	FR-173	51 - 60	Male	Employed	Vocational school	Finding it difficult on present income	Consumer rating information	2022-02-15 16:13:23	2022-02-15 16:34:53	4	5	5	4	3	4	1	2	2	1	1	2	5	1	1	0	1	0	1	0	0	0	1	1	0	1	1	0	4	6	3
FR	FR	FR-174	30 - 40	Female	Employed	Vocational school	Coping on present income	Consumer rating information	2022-02-20 18:59:48	2022-02-20 19:19:14	4	3	4	3	2	3	1	2	2	1	1	3	4	0	0	0	1	0	0	0	0	0	1	1	0	0	0	0	4	5	2
FR	FR	FR-175	18 - 29	Female	Employed	Master degree	Coping on present income	Consumer rating information	2022-02-19 15:54:17	2022-02-19 16:20:35	5	4	5	4	3	3	2	2	2	1	2	2	4	0	0	0	1	0	0	0	1	0	1	1	0	1	0	0	4	6	4
FR	FR	FR-176	18 - 29	Male	Student	Bachelor's degree	Coping on present income	Consumer rating information	2022-02-28 21:09:35	2022-02-28 21:41:22	3	3	4	3	3	2	1	3	3	1	1	2	4	1	1	0	1	1	0	0	1	0	1	1	1	1	1	0	3	4	2
SP	SP	SP-001	51 - 60	Male	Other	Bachelor's degree	Living comfortably on present income	No rating information	2022-02-16 18:37:20	2022-02-16 18:55:11	2	5	5	4	3	3	1	1	1	1	1	1	4	0	0	0	1	0	0	0	1	0	0	1	0	1	0	0	4	5	4
SP	SP	SP-005	51 - 60	Female	Unemployed	Bachelor's degree	Living comfortably on present income	No rating information	2022-02-17 20:58:53	2022-02-28 18:22:31	4	4	4	3	4	3	2	2	2	1	2	2	4	1	0	0	0	0	0	0	1	0	1	1	0	0	0	0	2	4	2
SP	SP	SP-006	30 - 40	Male	Employed	Bachelor's degree	Coping on present income	No rating information	2022-02-17 22:15:24	2022-02-17 22:42:07	3	4	3	4	3	4	1	2	3	5	2	3	4	1	1	1	0	0	0	0	0	0	1	1	1	0	0	0	4	4	4
SP	SP	SP-007	51 - 60	Male	Employed	Bachelor's degree	Living comfortably on present income	No rating information	2022-02-18 15:00:52	2022-02-18 15:18:59	5	4	5	4	4	4	1	1	2	1	3	4	3	0	0	0	1	1	1	0	1	0	0	1	1	1	0	0	3	5	4
SP	SP	SP-008	51 - 60	Male	Employed	Vocational school	Coping on present income	No rating information	2022-02-22 17:34:46	2022-02-22 17:56:05	4	3	4	4	3	3	1	2	3	1	1	2	3	1	0	0	1	0	1	0	1	0	1	1	0	0	0	0	4	5	2
SP	SP	SP-012	30 - 40	Female	Employed	Vocational school	Living comfortably on present income	No rating information	2022-02-17 09:35:40	2022-02-17 10:55:30	5	4	5	5	4	4	1	2	2	1	3	4	3	1	1	0	1	0	0	1	1	0	1	1	1	1	0	0	4	5	3
SP	SP	SP-013	30 - 40	Male	Employed	Bachelor's degree	Living comfortably on present income	No rating information	2022-02-24 17:41:59	2022-02-24 17:58:26	4	3	4	3	3	2	1	2	2	1	2	2	4	0	0	1	0	0	0	0	1	0	1	0	1	0	1	0	3	4	2
SP	SP	SP-015	41 - 50	Female	Employed	Bachelor's degree	Living comfortably on present income	No rating information	2022-02-27 22:57:11	2022-02-27 23:28:04	4	4	4	3	3	2	1	1	2	1	1	2	5	1	1	0	1	0	0	0	0	0	1	1	0	0	1	0	3	4	3
SP	SP	SP-019	41 - 50	Male	Employed	Vocational school	Living comfortably on present income	No rating information	2022-02-16 18:59:49	2022-02-16 19:20:56	4	5	5	4	3	3	1	1	2	5	2	2	5	1	1	0	0	1	0	0	0	0	1	1	0	0	0	0	4	5	2
SP	SP	SP-020	61 - 70	Female	Retired	Bachelor's degree	Coping on present income	No rating information	2022-02-16 17:51:07	2022-02-16 18:10:01	4	3	4	4	2	2	1	2	2	1	1	2	5	0	0	0	0	0	1	0	1	0	1	1	0	1	0	0	2	3	2
SP	SP	SP-022	30 - 40	Female	Employed	Bachelor's degree	Coping on present income	No rating information	2022-02-18 13:17:27	2022-02-18 13:31:03	4	4	4	3	3	3	1	2	3	1	1	1	4	0	1	0	0	0	0	0	0	0	1	0	0	0	0	0	2	2	2
SP	SP	SP-023	41 - 50	Male	Employed	Master degree	Coping on present income	No rating information	2022-02-18 19:42:01	2022-02-18 19:51:58	5	5	5	4	3	3	1	2	2	1	3	4	4	0	0	0	0	0	1	0	1	0	0	1	0	0	0	0	3	5	3
SP	SP	SP-025	30 - 40	Male	Employed	Master degree	Living comfortably on present income	No rating information	2022-02-26 21:26:08	2022-02-26 21:39:34	1	1	1	1	1	1	1	5	4	1	1	1	5	1	0	0	0	0	0	0	0	1	0	0	0	0	0	0	1	1	1
SP	SP	SP-026	51 - 60	Male	Unemployed	Vocational school	Coping on present income	No rating information	2022-02-19 12:33:35	2022-02-19 13:00:57	5	4	5	5	4	4	1	1	2	1	2	3	1	0	0	0	0	1	1	0	1	0	0	1	0	1	0	0	3	5	3
SP	SP	SP-027	41 - 50	Male	Employed	Master degree	Living comfortably on present income	No rating information	2022-02-22 16:35:08	2022-02-22 17:07:03	4	4	4	3	2	2	2	3	2	1	2	3	4	1	0	0	1	0	1	0	1	0	1	1	0	1	0	0	2	3	2
SP	SP	SP-028	61 - 70	Male	Retired	High school	Finding it very difficult on present income	No rating information	2022-02-24 18:36:12	2022-02-24 19:07:22	4	3	4	3	2	2	1	2	3	1	1	2	3	0	1	0	0	0	0	0	1	0	1	0	0	0	0	0	2	3	2
SP	SP	SP-029	30 - 40	Male	Employed	Master degree	Living comfortably on present income	No rating information	2022-02-16 12:06:49	2022-02-16 12:28:27	5	4	4	4	3	3	1	2	2	1	2	2	4	1	1	0	0	1	0	0	1	0	1	1	1	0	1	0	4	5	4
SP	SP	SP-031	30 - 40	Female	Employed	Bachelor's degree	Coping on present income	No rating information	2022-02-16 15:34:05	2022-02-16 15:48:28	4	4	5	3	4	3	1	2	3	1	1	2	4	1	0	0	0	0	0	1	0	0	1	0	0	0	0	0	2	3	2
SP	SP	SP-032	61 - 70	Female	Retired	High school	Finding it difficult on present income	No rating information	2022-02-17 20:41:14	2022-02-17 21:19:43	5	5	5	5	3	1	1	1	3	1	1	1	4	0	0	0	0	0	0	0	1	0	1	0	0	0	0	0	2	4	3
SP	SP	SP-034	51 - 60	Female	Employed	Bachelor's degree	Coping on present income	No rating information	2022-03-06 12:13:26	2022-03-06 12:46:29	4	4	4	3	3	3	1	2	3	5	3	3	4	0	0	0	0	0	0	0	1	0	1	0	0	1	0	0	4	5	2
SP	SP	SP-035	41 - 50	Female	Employed	Vocational school	Living comfortably on present income	No rating information	2022-02-18 21:18:31	2022-02-18 21:37:41	5	4	4	4	4	4	2	3	3	1	1	2	3	1	1	0	0	0	0	0	0	0	1	0	0	0	0	0	4	5	2
SP	SP	SP-036	51 - 60	Female	Unemployed	PhD	Finding it very difficult on present income	No rating information	2022-02-22 13:55:54	2022-02-22 14:14:54	4	4	4	4	3	3	2	2	4	1	2	3	4	0	1	0	0	1	1	0	0	0	1	0	1	0	0	0	2	4	2
SP	SP	SP-037	41 - 50	Male	Employed	Vocational school	Coping on present income	No rating information	2022-03-07 14:15:12	2022-03-07 14:36:04	5	4	5	4	4	3	1	2	3	1	2	3	3	0	1	0	0	0	1	0	1	0	1	0	1	1	0	0	3	4	3
SP	SP	SP-038	18 - 29	Female	Employed	Bachelor's degree	Coping on present income	No rating information	2022-02-18 18:28:59	2022-02-18 19:43:26	4	4	4	4	3	3	1	2	2	1	2	4	3	0	0	0	1	0	0	0	1	0	1	1	0	0	0	0	3	5	2
SP	SP	SP-039	41 - 50	Female	Employed	Bachelor's degree	Coping on present income	No rating information	2022-02-16 12:31:10	2022-02-16 13:07:08	5	4	5	5	4	4	2	2	4	1	1	2	4	0	1	0	0	1	0	0	0	0	1	0	0	1	0	0	3	3	2
SP	SP	SP-040	30 - 40	Male	Employed	Bachelor's degree	Living comfortably on present income	No rating information	2022-02-21 19:02:27	2022-02-21 19:20:30	5	5	5	4	3	3	1	2	2	1	2	2	4	0	0	0	0	1	0	0	1	0	1	0	0	0	0	0	3	3	2
SP	SP	SP-041	30 - 40	Female	Employed	Vocational school	Coping on present income	No rating information	2022-02-23 11:54:48	2022-02-23 12:11:21	5	5	5	5	4	4	1	2	2	1	3	4	5	1	0	0	0	0	1	1	0	0	0	1	1	1	0	0	3	4	3
SP	SP	SP-042	30 - 40	Female	Unemployed	Master degree	Coping on present income	No rating information	2022-02-28 14:34:45	2022-02-28 14:53:39	4	4	3	4	4	3	1	2	2	1	1	2	3	1	0	0	1	1	0	0	1	0	0	1	0	1	1	0	3	4	3
SP	SP	SP-043	30 - 40	Female	Employed	Bachelor's degree	I prefer not to answer	No rating information	2022-02-21 15:57:32	2022-02-22 20:07:58	3	3	4	4	3	2	1	2	2	1	2	3	3	0	0	0	0	1	0	0	0	0	1	0	0	0	0	0	3	4	2
SP	SP	SP-044	41 - 50	Male	Employed	Bachelor's degree	Living comfortably on present income	No rating information	2022-02-27 01:37:09	2022-02-27 02:16:20	4	4	4	4	3	3	2	2	2	1	3	3	4	1	0	0	0	1	1	0	0	0	1	0	1	1	0	0	3	6	3
SP	SP	SP-045	61 - 70	Male	Employed	Vocational school	Living comfortably on present income	No rating information	2022-03-06 14:15:44	2022-03-06 14:59:02	4	4	5	4	5	1	1	1	2	1	1	2	2	0	0	0	0	1	0	0	0	0	1	0	0	0	1	0	3	4	2
SP	SP	SP-047	51 - 60	Male	Employed	Bachelor's degree	Coping on present income	No rating information	2022-02-20 16:13:10	2022-02-20 16:46:57	4	5	4	4	3	3	1	1	2	1	2	2	3	1	0	0	1	0	0	0	1	0	1	1	1	0	0	0	3	4	3
SP	SP	SP-048	30 - 40	Male	Employed	Master degree	Living comfortably on present income	No rating information	2022-02-23 16:33:06	2022-02-23 16:52:46	4	4	4	4	4	2	1	2	2	1	1	2	4	1	0	0	0	0	1	0	0	0	1	1	0	0	0	0	2	4	2
SP	SP	SP-051	18 - 29	Female	Employed	Bachelor's degree	Finding it difficult on present income	No rating information	2022-02-17 10:37:41	2022-02-17 11:00:26	4	3	4	5	2	2	1	1	2	1	2	3	4	0	0	0	0	0	0	1	1	0	1	0	0	0	0	0	3	4	3
SP	SP	SP-055	30 - 40	Male	Employed	Master degree	Living comfortably on present income	No rating information	2022-03-04 15:00:16	2022-03-04 15:30:49	3	2	3	3	2	2	1	5	3	1	1	2	4	1	1	1	0	1	0	0	0	0	1	1	0	0	0	0	2	3	2
SP	SP	SP-061	51 - 60	Male	Employed	Master degree	Living comfortably on present income	Expert rating information	2022-02-16 16:27:40	2022-02-16 16:51:12	4	3	4	3	2	2	2	1	2	1	2	2	4	0	0	0	0	0	0	0	1	0	1	1	0	0	1	0	3	4	3
SP	SP	SP-062	41 - 50	Male	Employed	Bachelor's degree	Coping on present income	Expert rating information	2022-02-20 13:09:07	2022-02-20 13:33:36	5	4	5	4	4	4		2	2	1	2	2	3	1	0	0	0	0	0	0	0	0	0	1	0	0	0	0	3	4	3
SP	SP	SP-063	30 - 40	Male	Employed	Bachelor's degree	Living comfortably on present income	Expert rating information	2022-02-23 15:07:24	2022-02-26 14:00:22	4	4	4	4	4	4	2	2	2	1	2	2	3	0	0	0	0	0	1	0	1	0	0	1	1	1	0	0	4	5	2
SP	SP	SP-064	18 - 29	Female	Employed	Bachelor's degree	Coping on present income	Expert rating information	2022-02-11 14:09:08	2022-02-20 18:38:27	4	4	4	4	4	4	1	2	2	1	1	3	3	0	1	0	0	0	0	0	0	0	0	0	0	1	0	0	2	5	3
SP	SP	SP-066	51 - 60	Male	Student	Bachelor's degree	Living comfortably on present income	Expert rating information	2022-02-15 16:11:54	2022-02-15 16:51:17	4	4	5	4	4	3	1	2	2	1	2	2	4	1	0	0	1	1	1	1	1	0	1	1	0	0	1	0	4	4	3
SP	SP	SP-067	30 - 40	Female	Unemployed	High school	Finding it difficult on present income	Expert rating information	2022-02-26 11:32:56	2022-02-26 12:16:19	4	4	5	4	3	2	1	2	2	1	1	3	3	1	1	0	1	1	0	0	0	0	1	1	0	1	1	0	2	4	2
SP	SP	SP-068	41 - 50	Female	Employed	Bachelor's degree	Living comfortably on present income	Expert rating information	2022-02-22 11:05:29	2022-03-05 21:57:19	5	5	5	4	4	4	1	1	1	1	2	2	3	0	0	0	0	0	1	0	1	0	0	1	0	1	0	0	4	6	5
SP	SP	SP-073	41 - 50	Male	Employed	Bachelor's degree	Living comfortably on present income	Expert rating information	2022-02-16 22:23:01	2022-02-16 22:45:47	3	2	4	3	3	2	1	2	2	1	2	2	4	1	1	0	0	0	0	0	0	0	1	1	0	0	0	0	3	4	2
SP	SP	SP-075	30 - 40	Female	Other	Bachelor's degree	Living comfortably on present income	Expert rating information	2022-02-23 11:08:14	2022-02-23 11:34:40	5	3	5	5	3	3	1	1	3	1	1	2	1	0	0	0	1	1	0	0	1	0	1	1	1	0	0	0	2	4	4
SP	SP	SP-076	51 - 60	Female	Employed	Bachelor's degree	Coping on present income	Expert rating information	2022-02-17 12:48:07	2022-02-17 13:16:50	4	4	3	3	3	3	3	1	3	1	2	1	4	1	1	0	0	0	0	0	0	0	1	0	0	0	1	0	2	3	3
SP	SP	SP-079	30 - 40	Male	Employed	Master degree	Living comfortably on present income	Expert rating information	2022-02-16 22:26:22	2022-02-20 18:58:04	5	4	4	4	4	4	1	1	2	1	2	2	4	1	1	0	0	0	0	0	0	0	1	1	1	1	0	0	4	5	4
SP	SP	SP-080	51 - 60	Male	Employed	Bachelor's degree	Coping on present income	Expert rating information	2022-02-16 20:49:19	2022-02-16 21:34:02	3	4	3	3	4	2	1	3	2	1	3	2	3	1	0	0	1	0	0	0	1	0	1	1	0	1	1	0	4	6	2
SP	SP	SP-081	41 - 50	Male	Employed	Master degree	Coping on present income	Expert rating information	2022-02-16 17:29:30	2022-02-16 18:10:44	5	4	5	5	4	4		2	2	1	1	2	3	0	0	0	0	1	0	0	0	0	1	0	0	0	0	0	3	4	2
SP	SP	SP-082	61 - 70	Male	Retired	Bachelor's degree	Living comfortably on present income	Expert rating information	2022-02-17 13:01:55	2022-02-17 13:28:28	4	4	5	5	4	4	1	1	3	1	2	1	3	1	1	0	0	1	0	0	0	0	1	1	0	0	1	0	3	4	2
SP	SP	SP-084	30 - 40	Male	Student	Bachelor's degree	Finding it difficult on present income	Expert rating information	2022-03-01 12:12:44	2022-03-01 12:59:59	5	4	5	4	4	4	1	2	2	5	2	3	5	1	0	0	1	0	0	0	0	0	1	0	0	1	0	0	6	6	5
SP	SP	SP-086	41 - 50	Male	Employed	Master degree	Coping on present income	Expert rating information	2022-02-22 17:24:39	2022-02-22 17:32:59	4	3	4	4	3	3	1	2	2	1	1	2	4	0	0	0	0	0	0	0	1	0	0	1	0	0	0	0	4	4	2
SP	SP	SP-090	41 - 50	Female	Employed	Master degree	Living comfortably on present income	Expert rating information	2022-02-18 13:06:54	2022-02-18 13:41:40	4	4	4	4	3	3	1	2	2	1	1	2	3	1	0	0	0	1	0	0	0	0	1	1	0	1	0	0	2	3	3
SP	SP	SP-091	61 - 70	Female	Employed	Vocational school	Coping on present income	Expert rating information	2022-02-26 18:03:35	2022-02-26 18:22:04	5	4	5	4	4	4	1	1	2	1	2	3	4	0	0	0	1	0	0	0	1	0	0	1	1	1	0	0	4	5	2
SP	SP	SP-092	51 - 60	Female	Employed	Vocational school	Living comfortably on present income	Expert rating information	2022-02-27 15:02:00	2022-02-27 15:20:57	4	4	4	4	3	2	1	2	3	1	3	3	4	1	0	0	0	0	0	0	0	0	1	1	1	1	0	0	4	6	3
SP	SP	SP-093	61 - 70	Female	Employed	Master degree	Coping on present income	Expert rating information	2022-02-28 20:24:54	2022-02-28 20:47:02	4	4	4	3	3	2	2	1	2	1	1	2	3	0	0	0	1	1	0	0	0	0	1	0	0	0	1	0	3	3	3
SP	SP	SP-094	30 - 40	Female	Employed	Vocational school	Coping on present income	Expert rating information	2022-02-17 15:33:05	2022-02-17 15:45:11	5	4	5	4	3	3	3	2	2	1	1	2	4	1	1	0	0	0	0	0	0	0	1	1	0	0	0	0	3	4	3
SP	SP	SP-096	61 - 70	Female	Retired	High school	Living comfortably on present income	Expert rating information	2022-02-16 17:43:38	2022-02-16 18:03:22	4	4	4	3	2	3	1	2	2	1	1	1	4	1	1	0	0	1	0	0	0	0	1	1	1	0	1	0	2	3	2
SP	SP	SP-097	41 - 50	Male	Employed	Master degree	Finding it difficult on present income	Expert rating information	2022-02-18 21:45:40	2022-02-18 23:01:44	5	5	5	5	5	5	1	2	2	1	2	2	3	1	0	0	1	0	1	0	1	0	1	1	1	1	1	0	5	6	4
SP	SP	SP-101	41 - 50	Female	Employed	Bachelor's degree	Living comfortably on present income	Expert rating information	2022-02-16 13:43:31	2022-02-16 14:03:31	5	5	5	4	3	3	2	2	2	1	2	2	4	0	1	0	1	1	0	0	1	0	0	1	0	1	0	0	3	4	2
SP	SP	SP-102	30 - 40	Female	Employed	High school	Living comfortably on present income	Expert rating information	2022-02-25 09:42:33	2022-02-25 13:44:38	5	5	5	4	4	4	1	1	2	1	3	3	4	0	1	0	0	1	0	0	1	0	0	1	0	1	0	0	5	6	3
SP	SP	SP-103	51 - 60	Male	Employed	Bachelor's degree	Living comfortably on present income	Expert rating information	2022-02-25 12:54:13	2022-02-25 13:19:33	5	4	5	4	3	3	1	2	2	1	1	2	2	0	0	0	1	1	1	0	0	0	1	1	0	1	0	0	3	3	3
SP	SP	SP-105	61 - 70	Male	Employed	High school	Finding it very difficult on present income	Expert rating information	2022-03-07 19:04:31	2022-03-07 19:37:30	5	5	5	4	4	4	2	1	1	5	3	2	4	1	0	0	1	1	1	0	1	0	1	1	1	1	0	0	2	4	3
SP	SP	SP-107	61 - 70	Male	Employed	Bachelor's degree	Coping on present income	Expert rating information	2022-03-05 20:30:16	2022-03-05 20:52:41	3	3	4	3	3	2	2	3	3	1	1	2	3	1	0	0	1	1	0	0	1	0	1	0	1	0	0	0	3	3	2
SP	SP	SP-108	30 - 40	Female	Employed	PhD	Coping on present income	Expert rating information	2022-02-15 23:55:45	2022-02-16 00:08:54	5	5	5	5	5	5	1	1	2	1	3	4	1	0	0	0	0	0	0	1	1	0	0	1	0	1	0	0	3	3	3
SP	SP	SP-109	30 - 40	Female	Employed	Bachelor's degree	Coping on present income	Expert rating information	2022-02-27 19:54:21	2022-02-27 20:14:05	4	5	5	4	4	3	2	2	2	1	1	2	3	0	0	0	0	1	0	0	1	0	1	1	0	0	0	0	3	4	3
SP	SP	SP-110	41 - 50	Female	Employed	Bachelor's degree	Living comfortably on present income	Expert rating information	2022-02-23 21:23:44	2022-02-23 21:47:35	5	5	5	4	4	4	1	2	2	1	3	3	4	1	1	0	1	1	0	0	0	0	1	1	0	0	0	0	2	4	2
SP	SP	SP-111	18 - 29	Female	Employed	Vocational school	Coping on present income	Expert rating information	2022-02-22 17:53:04	2022-02-22 18:22:58	4	4	4	4	3	3	2	2	2	1	2	3	2	0	0	0	0	0	1	0	1	0	1	1	0	0	0	0	4	5	3
SP	SP	SP-120	70 more	Male	Retired	PhD	Coping on present income	Expert rating information	2022-02-23 12:08:43	2022-02-23 13:00:50	5	4	4	3	3	3	2	1	3	1	1	2	3	0	0	0	0	1	1	0	1	0	0	1	1	1	0	0	3	4	3
SP	SP	SP-121	30 - 40	Male	Employed	Master degree	Coping on present income	Consumer rating information	2022-02-15 15:51:12	2022-02-15 16:17:33	4	4	5	4	4	4	1	1	2	1	2	3	4	1	1	0	0	0	0	0	1	0	0	0	1	1	0	0	3	4	3
SP	SP	SP-122	30 - 40	Female	Employed	Bachelor's degree	Coping on present income	Consumer rating information	2022-02-15 19:42:02	2022-02-15 20:12:43	5	4	4	4	4	3	1	2	3	1	2	2	3	1	0	0	1	1	1	0	1	0	0	1	1	1	0	0	4	4	2
SP	SP	SP-123	30 - 40	Female	Unemployed	Bachelor's degree	Coping on present income	Consumer rating information	2022-02-24 20:23:37	2022-02-24 20:43:26	4	4	4	4	4	3	2	2	2	1	1	2	4	1	0	0	1	1	0	0	1	0	1	1	0	1	0	0	2	4	3
SP	SP	SP-124	41 - 50	Female	Employed	Bachelor's degree	Living comfortably on present income	Consumer rating information	2022-02-21 20:41:47	2022-02-21 21:00:20	4	5	5	2	3	2	2	2	2	1	1	2	3	1	1	0	0	0	0	0	0	0	1	0	1	0	0	0	2	5	2
SP	SP	SP-126	18 - 29	Female	Employed	Vocational school	Living comfortably on present income	Consumer rating information	2022-02-17 12:50:37	2022-02-17 13:10:17	5	5	5	5	5	5	1	1	2	1	2	3	4	1	1	1	0	0	1	0	1	0	0	1	0	1	0	0	2	3	2
SP	SP	SP-127	41 - 50	Female	Employed	Master degree	Living comfortably on present income	Consumer rating information	2022-02-11 12:45:11	2022-02-11 12:49:42	4	3	5	4	3	5	1	3	3	1	2	2	3	1	1	0	0	0	0	0	0	0	0	1	0	0	0	0	6	4	3
SP	SP	SP-129	51 - 60	Male	Employed	Bachelor's degree	Coping on present income	Consumer rating information	2022-02-16 12:26:33	2022-02-16 12:47:28	3	3	3	2	2	1	1	2	2	1	1	2	3	1	1	0	0	0	0	0	0	0	1	0	0	0	0	0	2	3	2
SP	SP	SP-132	41 - 50	Male	Employed	Bachelor's degree	Living comfortably on present income	Consumer rating information	2022-02-20 21:21:53	2022-02-20 21:54:23	5	4	4	4	4	3	1	2	3	1	2	2	3	0	1	0	0	1	0	0	1	0	1	1	1	0	0	0	4	6	2
SP	SP	SP-134	61 - 70	Male	Retired	PhD	Coping on present income	Consumer rating information	2022-02-18 17:05:25	2022-02-18 17:37:10	4	2	4	3	3	2	1	2	4	1	2	1	2	0	0	0	0	1	0	0	0	0	1	0	0	0	1	0	2	3	2
SP	SP	SP-135	30 - 40	Female	Employed	High school	Coping on present income	Consumer rating information	2022-02-20 16:20:07	2022-02-20 16:41:17	5	4	4	4	3	3	1	2	2	1	1	4	3	0	1	0	0	0	0	0	0	0	0	1	0	0	0	0	2	3	3
SP	SP	SP-137	41 - 50	Female	Other	Vocational school	Coping on present income	Consumer rating information	2022-02-21 14:54:59	2022-02-21 15:33:17	4	4	4	5	3	3	1	2	3	1	2	2	4	0	1	0	1	0	0	0	1	0	1	1	0	0	0	0	3	4	2
SP	SP	SP-138	41 - 50	Male	Employed	Bachelor's degree	Living comfortably on present income	Consumer rating information	2022-02-17 21:10:07	2022-02-17 21:46:27	5	2	4	4	1	2	1	2	2	1	2	2	3	0	0	1	0	0	1	0	1	0	1	1	0	0	0	0	3	4	2
SP	SP	SP-139	18 - 29	Female	Employed	High school	Coping on present income	Consumer rating information	2022-02-19 11:44:02	2022-02-19 11:53:38	4	4	3	4	3	4	1	3	2	1	3	3	3	0	0	0	1	0	0	0	0	0	0	0	1	0	0	0	3	3	2
SP	SP	SP-143	41 - 50	Male	Employed	Bachelor's degree	Living comfortably on present income	Consumer rating information	2022-02-28 13:36:13	2022-02-28 14:04:07	5	5	5	5	5	4	1	1	1	1	1	2	4	0	0	0	0	1	0	0	1	0	1	1	0	0	0	0	3	5	4
SP	SP	SP-144	61 - 70	Male	Employed	Bachelor's degree	Living comfortably on present income	Consumer rating information	2022-02-27 15:19:08	2022-02-27 16:16:03	3	4	3	3	2	2	1	3	4	1	2	2	2	0	0	0	1	0	0	0	1	0	0	1	0	0	0	0	4	5	2
SP	SP	SP-146	30 - 40	Male	Employed	Master degree	Living comfortably on present income	Consumer rating information	2022-02-17 17:38:59	2022-02-17 18:01:50	5	5	5	5	4	4	3	1	2	1	1	2	2	0	1	0	1	0	0	0	1	0	0	1	0	1	0	0	4	5	3
SP	SP	SP-150	51 - 60	Male	Employed	Master degree	Living comfortably on present income	Consumer rating information	2022-02-18 13:40:33	2022-02-18 13:59:03	4	2	4	3	3	3	2	2	2	1	2	1	2	1	1	0	0	0	0	0	0	0	1	0	0	0	1	0	3	4	2
SP	SP	SP-152	18 - 29	Female	Employed	Master degree	Coping on present income	Consumer rating information	2022-02-17 12:18:52	2022-02-17 12:44:28	5	4	5	4	4	4	1	2	2	1	2	2	3	0	1	0	0	0	0	0	1	0	1	1	1	0	1	0	3	4	2
SP	SP	SP-153	61 - 70	Male	Employed	Master degree	Coping on present income	Consumer rating information	2022-02-19 18:20:30	2022-02-21 11:39:40	5	5	5	4	4	4	2	2	2	1	2	4	4	1	1	0	1	0	1	0	1	0	0	1	0	1	1	0	5	6	3
SP	SP	SP-156	30 - 40	Female	Unemployed	Bachelor's degree	Living comfortably on present income	Consumer rating information	2022-02-22 14:15:54	2022-02-22 15:15:16	4	4	5	4	4	4	1	1	2	1	1	2	4	0	0	0	1	0	0	0	1	0	1	1	0	1	1	0	2	4	3
SP	SP	SP-157	41 - 50	Female	Employed	Bachelor's degree	Coping on present income	Consumer rating information	2022-02-23 13:49:44	2022-02-23 14:06:55	5	5	5	5	4	4	1	1	2	1	2	3	2	0	0	0	0	0	0	0	1	0	0	0	0	1	0	0	3	6	3
SP	SP	SP-159	51 - 60	Female	Unemployed	Other	Coping on present income	Consumer rating information	2022-02-16 17:28:42	2022-02-16 17:51:22	4	4	4	4	3	2	1	4	3	1	1	1	4	0	1	0	0	0	1	0	0	0	0	1	0	1	0	0	2	3	1
SP	SP	SP-161	41 - 50	Female	Unemployed	Master degree	Living comfortably on present income	Consumer rating information	2022-02-17 12:51:56	2022-02-17 14:41:18	3	3	4	3	2	1	1	2	3	1	1	2	4	1	0	0	0	0	0	1	0	0	1	0	0	0	1	0	3	4	2
SP	SP	SP-165	41 - 50	Male	Employed	Vocational school	Living comfortably on present income	Consumer rating information	2022-02-18 16:38:04	2022-02-18 17:07:36	4	4	4	4	3	3	1	2	4	1	1	1	3	1	1	0	0	1	0	0	0	0	1	0	0	0	1	0	3	4	2
SP	SP	SP-166	61 - 70	Female	Unemployed	High school	Finding it difficult on present income	Consumer rating information	2022-03-04 16:15:17	2022-03-04 16:52:18	5	5	5	4	3	3	1	2	2	1	1	2	4	1	1	0	1	0	1	0	1	0	1	1	0	1	0	0	2	4	2
SP	SP	SP-167	51 - 60	Female	Employed	PhD	Coping on present income	Consumer rating information	2022-02-15 15:20:31	2022-02-15 15:35:09	5	5	5	5	5	5	1	1	3	1	1	3	5	1	0	0	1	0	0	0	0	0	0	1	0	1	0	0	2	4	2
SP	SP	SP-168	61 - 70	Female	Unemployed	High school	Coping on present income	Consumer rating information	2022-02-18 12:19:30	2022-02-18 12:54:20	3	4	4	4	3	3	2	2	3	1	1	1	4	1	1	0	0	0	1	0	0	0	1	0	0	0	1	0	2	2	2
SP	SP	SP-169	30 - 40	Male	Employed	Master degree	Coping on present income	Consumer rating information	2022-02-19 21:45:13	2022-02-19 22:03:22	4	4	4	5	4	4	1	1	2	1	2	3	3	1	0	0	0	0	0	0	0	0	1	0	1	1	0	0	4	5	2
SP	SP	SP-170	30 - 40	Female	Employed	Master degree	Coping on present income	Consumer rating information	2022-02-26 14:13:05	2022-02-26 14:37:17	5	4	4	5	4	4	3	2	2	1	1	4	4	0	1	0	0	0	0	0	1	0	0	1	0	1	0	0	3	4	2
SP	SP	SP-171	30 - 40	Female	Employed	Vocational school	Coping on present income	Consumer rating information	2022-02-24 16:03:23	2022-02-24 16:34:10	3	4	5	4	2	1	3	2	2	1	1	2	4	1	1	0	1	0	1	0	1	0	0	1	0	0	0	0	3	5	2
WC	EN-GB	WC-EN-001	18 - 29	Male	Student	Bachelor's degree	Living comfortably on present income	No rating information	2022-03-02 17:24:17	2022-03-02 17:50:01	4	4	5	4	4	4	3	2	3	1	1	2	3	1	0	0	0	1	1	0	0	0	1	1	0	0	0	0	3	4	3
WC	EN-GB	WC-EN-003	18 - 29	Male	Student	Master degree	Finding it difficult on present income	No rating information	2022-02-28 16:52:34	2022-02-28 17:06:21	4	4	4	4	4	4	3	2	2	1	2	2	4	1	1	1	0	0	0	0	0	0	0	1	1	0	1	0	5	4	4
WC	EN-GB	WC-EN-004	41 - 50	Male	Student	Master degree	Coping on present income	No rating information	2022-02-28 16:41:35	2022-02-28 17:00:05	5	5	5	5	5	5	3	1	2	1	1	2	4	1	0	1	1	0	0	0	0	0	1	1	1	1	1	0	5	6	5
WC	EN-GB	WC-EN-005	41 - 50	Male	Student	Master degree	Living comfortably on present income	No rating information	2022-03-01 16:56:51	2022-03-01 17:22:59	5	4	4	2	4	2	3	1	4	1	2	2	3	0	0	1	0	1	1	0	0	0	1	0	1	1	0	0	3	4	3
WC	EN-GB	WC-EN-006	30 - 40	Female	Student	Master degree	Living comfortably on present income	No rating information	2022-02-28 16:41:41	2022-02-28 17:20:41	5	5	5	4	3	3	3	2	2	1	3	2	4	0	0	1	1	0	0	1	1	0	1	1	0	1	1	0	5	6	5
WC	EN-GB	WC-EN-008	18 - 29	Male	Student	Bachelor's degree	Coping on present income	No rating information	2022-02-28 16:45:21	2022-02-28 17:08:16	5	4	5	5	4	5	3	2	2	1	2	1	2	0	0	1	1	0	0	0	1	0	1	1	0	1	1	0	4	4	3
WC	EN-GB	WC-EN-009	30 - 40	Female	Student	Master degree	Coping on present income	No rating information	2022-02-28 16:32:58	2022-02-28 17:12:36	2	5	3	4	3	3	3	2	2	1	2	2	2	1	0	0	1	0	0	0	1	0	1	1	0	1	0	0	4	5	4
WC	EN-GB	WC-EN-010	41 - 50	Female	Student	Bachelor's degree	Living comfortably on present income	No rating information	2022-02-28 16:47:58	2022-02-28 17:18:47	5	5	5	4	5	5	3	1	2	1	3	2	3	0	0	0	1	0	0	1	1	0	0	1	1	1	0	0	4	5	3
WC	EN-GB	WC-EN-011	30 - 40	Female	Student	Master degree	I prefer not to answer	No rating information	2022-02-28 17:00:39	2022-02-28 17:16:54	5	5	5	5	5	5	3	1	2	1	3	3	4	0	0	0	0	0	0	0	1	0	0	1	0	0	0	0	5	6	5
WC	EN-GB	WC-EN-012	30 - 40	Female	Student	Bachelor's degree	I prefer not to answer	No rating information	2022-02-28 16:34:01	2022-02-28 17:08:54	5	4	5	2	2	2	3	3	3	1	3	2	2	1	0	0	1	1	0	0	1	0	1	1	0	1	0	0	5	6	3
WC	EN-GB	WC-EN-013	18 - 29	Female	Student	Bachelor's degree	I prefer not to answer	No rating information	2022-03-02 17:36:16	2022-03-02 18:00:06	5	5	5	3	3	2	3	2	2	1	3	2	2	0	0	0	1	0	0	1	1	0	1	1	0	0	1	0	3	4	2
WC	EN-GB	WC-EN-014	30 - 40	Female	Student	Bachelor's degree	Finding it very difficult on present income	No rating information	2022-02-28 16:48:18	2022-02-28 17:10:24	5	5	5	5	5	5	3	2	2	1	1	1	2	0	0	1	0	0	0	0	0	0	0	1	0	1	1	0	4	5	5
WC	EN-GB	WC-EN-015	30 - 40	Female	Student	Bachelor's degree	Living comfortably on present income	No rating information	2022-02-28 16:45:46	2022-02-28 17:14:30	5	5	5	5	4	4	3	2	3	1	2	2	4	0	0	0	0	0	0	0	1	0	1	1	1	0	1	0	4	6	4
WC	EN-GB	WC-EN-016	41 - 50	Male	Student	Master degree	I prefer not to answer	No rating information	2022-02-28 16:37:00	2022-02-28 17:02:56	4	4	4	4	2	3	3	2	3	1	1	1	1	0	0	1	0	1	0	1	0	0	1	1	0	0	0	0	4	6	3
WC	EN-GB	WC-EN-017	18 - 29	Female	Student	Bachelor's degree	Coping on present income	No rating information	2022-02-28 17:05:04	2022-02-28 17:31:01	5	5	4	4	3	2	3	2	2	1	2	2	3	1	0	0	0	0	0	0	0	0	0	1	0	0	0	0	5	6	3
WC	EN-GB	WC-EN-018	18 - 29	Male	Student	Bachelor's degree	I prefer not to answer	No rating information	2022-03-02 17:29:31	2022-03-02 18:18:45	5	5	4	4	4	3	3	2	4	1	3	3	4	1	0	0	1	0	1	1	1	0	1	1	0	0	0	0	5	6	3
WC	EN-GB	WC-EN-019	18 - 29	Male	Student	Bachelor's degree	Living comfortably on present income	No rating information	2022-03-02 17:24:21	2022-03-02 17:54:08	5	5	5	4	5	5	3	2	2	1	2	2	5	1	1	1	0	0	0	0	1	0	1	1	1	1	1	0	4	6	5
WC	EN-GB	WC-EN-021	18 - 29	Female	Student	Master degree	Coping on present income	No rating information	2022-03-02 17:22:53	2022-03-02 17:47:25	5	5	5	2	3	2	3	2	1	1	2	2	5	1	0	1	0	0	1	1	1	0	0	1	0	1	1	0	4	5	4
WC	EN-GB	WC-EN-025	18 - 29	Female	Student	Bachelor's degree	Living comfortably on present income	No rating information	2022-02-28 16:49:05	2022-02-28 17:12:58	3	4	5	4	3	3	3	2	3	1	2	2	4	0	0	0	1	1	1	0	1	0	1	1	0	1	1	0	4	5	4
WC	EN-GB	WC-EN-026	18 - 29	Male	Student	Bachelor's degree	Finding it difficult on present income	No rating information	2022-02-28 16:42:24	2022-02-28 17:23:38	5	5	5	4	3	3	3	2	3	1	2	1	2	1	0	1	1	0	0	0	1	0	1	1	0	0	1	0	5	5	4
WC	EN-GB	WC-EN-027	18 - 29	Female	Student	Bachelor's degree	I prefer not to answer	No rating information	2022-03-02 17:41:34	2022-03-02 18:01:36	5	5	5	4	3	3	3	2	2	1	2	2	2	1	0	1	0	0	0	0	1	0	0	1	0	1	0	0	4	5	3
WC	EN-GB	WC-EN-028	61 - 70	Male	Employed	PhD	Living comfortably on present income	No rating information	2022-02-28 16:56:57	2022-02-28 17:22:27	5	5	5	5	5	5	3	2	2	1	2	3	2	0	0	0	0	0	1	0	1	0	0	1	0	1	0	0	5	6	5
WC	EN-GB	WC-EN-029	30 - 40	Female	Student	Bachelor's degree	I prefer not to answer	No rating information	2022-02-28 16:55:45	2022-02-28 17:20:26	5	5	5	4	4	3	3	2	2	1	2	2	4	1	0	1	0	1	0	0	1	0	1	1	1	1	1	0	5	6	4
WC	EN-GB	WC-EN-030	30 - 40	Female	Student	Bachelor's degree	I prefer not to answer	No rating information	2022-02-28 16:59:59	2022-02-28 17:20:47	4	4	4	4	4	3	3	1	2	1	1	3	2	0	1	0	1	0	1	0	1	0	0	1	1	1	0	0	5	6	5
WC	EN-GB	WC-EN-031	30 - 40	Female	Student	Bachelor's degree	Living comfortably on present income	No rating information	2022-02-28 17:02:04	2022-02-28 17:26:26	5	5	5	4	4	4	3	1	2	3	2	2	2	0	0	0	0	1	0	0	0	0	0	1	1	1	0	0	6	5	5
WC	EN-GB	WC-EN-032	18 - 29	Male	Student	Bachelor's degree	Living comfortably on present income	No rating information	2022-03-02 17:27:46	2022-03-02 17:56:41	5	5	5	5	5	5	3	2	2	1	4	3	3	0	0	0	1	1	1	1	1	0	1	1	1	1	1	0	4	6	5
WC	EN-GB	WC-EN-033	18 - 29	Female	Student	Bachelor's degree	Coping on present income	No rating information	2022-03-02 17:25:02	2022-03-02 18:16:09	2	4	4	2	3	2	3	2	4	1	4	2	5	0	0	0	1	0	1	0	1	0	1	1	0	1	0	0	4	5	3
WC	EN-GB	WC-EN-034	18 - 29	Female	Student	Bachelor's degree	Coping on present income	No rating information	2022-03-02 17:38:01	2022-03-02 18:18:30	5	5	4	3	4	3	3	2	3	1	4	2	5	1	0	0	0	0	1	1	0	0	1	1	0	1	0	0	5	6	4
WC	EN-GB	WC-EN-035	18 - 29	Female	Student	Master degree	Coping on present income	No rating information	2022-03-02 17:28:56	2022-03-02 18:00:44	4	4	4	3	3	3	3	2	2	1	2	1	4	0	0	0	1	0	1	1	1	0	1	1	0	0	0	0	4	5	3
WC	EN-GB	WC-EN-036	18 - 29	Female	Student	Bachelor's degree	Coping on present income	No rating information	2022-03-02 17:32:42	2022-03-02 18:09:21	5	5	5	4	4	4	3	2	3	1	3	3	4	0	0	1	0	0	1	1	1	0	1	1	1	0	0	0	4	5	3
WC	EN-GB	WC-EN-037	18 - 29	Female	Student	Master degree	I prefer not to answer	No rating information	2022-03-02 17:38:03	2022-03-02 18:02:17	5	4	4	3	2	1	3	2	2	1	2	2	5	1	0	0	0	0	1	1	1	0	1	1	0	1	1	0	4	5	4
WC	EN-GB	WC-EN-038	30 - 40	Female	Employed	PhD	Coping on present income	No rating information	2022-03-03 15:21:32	2022-03-03 15:46:30	5	4	5	3	5	3	2	2	3	1	4	4	3	0	0	1	0	0	1	1	1	0	1	1	0	1	1	0	3	6	3
WC	FR	WC-FR-001	51 - 60	Female	Student	Master degree	Living comfortably on present income	No rating information	2022-02-28 16:56:49	2022-02-28 17:15:22	5	5	5	4	4	5	3	2	2	1	2	2	5	0	0	1	0	1	0	0	1	0	0	1	1	1	1	0	4	6	5
WC	FR	WC-FR-002	41 - 50	Female	Employed	Master degree	Coping on present income	No rating information	2022-03-02 17:20:31	2022-03-02 17:56:11	5	5	5	3	2	2	3	2	4	1	1	2	3	0	1	1	1	1	1	0	1	0	0	0	0	1	0	0	5	6	3
WC	FR	WC-FR-003	18 - 29	Female	Student	Master degree	Living comfortably on present income	No rating information	2022-03-02 17:21:23	2022-03-02 17:42:47	5	5	5	4	3	4	3	2	2	1	1	2	3	1	0	0	0	0	1	1	1	0	0	1	0	1	0	0	4	5	3
WC	FR	WC-FR-004	18 - 29	Female	Student	Bachelor's degree	I prefer not to answer	No rating information	2022-03-02 17:30:46	2022-03-02 17:49:15	5	5	5	4	4	4	3	2	2	1	2	3	4	1	0	0	1	0	0	1	1	0	1	1	0	0	0	0	3	4	3
WC	FR	WC-FR-005	18 - 29	Female	Student	Bachelor's degree	Living comfortably on present income	No rating information	2022-03-02 17:39:02	2022-03-02 17:57:10	5	5	5	2	2	3	3	3	3	1	1	2	5	0	0	0	1	1	1	0	1	0	0	1	0	1	0	0	4	5	2
WC	FR	WC-FR-006	18 - 29	Male	Student	Master degree	Finding it difficult on present income	No rating information	2022-03-01 17:15:34	2022-03-01 17:37:33	5	5	5	5	5	5	3	1	1	1	3	3	5	0	0	0	1	1	1	1	1	0	1	1	1	1	1	1	3	5	3
WC	FR	WC-FR-007	18 - 29	Female	Student	Bachelor's degree	Coping on present income	No rating information	2022-03-02 17:19:35	2022-03-02 17:44:38	5	5	4	4	4	4	3	2	4	1	1	2	2	0	1	1	1	1	0	0	0	0	0	1	0	1	0	0	3	5	3
WC	FR	WC-FR-008	18 - 29	Male	Student	Other	Living comfortably on present income	No rating information	2022-03-02 17:18:40	2022-03-02 17:37:42	5	5	5	4	3	3	3	1	2	1	2	1	4	0	1	0	0	1	0	0	1	0	0	1	1	1	0	0	4	6	4
WC	FR	WC-FR-009	18 - 29	Other	Student	Master degree	Coping on present income	No rating information	2022-03-01 16:56:40	2022-03-01 17:30:37	5	5	5	3	4	3	3	2	2	1	2	2	4	1	0	1	0	1	0	0	1	0	0	1	1	1	0	0	4	5	3
WC	FR	WC-FR-010	18 - 29	Female	Student	Master degree	Coping on present income	No rating information	2022-03-02 17:38:59	2022-03-02 17:59:31	5	5	5	4	5	3	3	4	4	1	1	1	1	0	0	0	0	1	0	0	0	0	1	1	1	1	0	0	4	5	2
WC	FR	WC-FR-011	51 - 60	Male	Student	Master degree	Coping on present income	No rating information	2022-02-28 16:35:00	2022-02-28 17:06:06	5	5	5	4	5	4	3	2	2	1	2	2	4	0	0	0	1	1	1	1	1	0	0	1	0	1	0	0	4	5	3
WC	FR	WC-FR-014	41 - 50	Male	Employed	Master degree	Living comfortably on present income	No rating information	2022-03-01 17:03:15	2022-03-01 17:42:29	5	5	5	2	3	2	3	1	2	1	2	2	4	1	0	0	0	1	1	0	1	0	0	1	1	0	0	0	4	5	5
WC	FR	WC-FR-015	18 - 29	Male	Student	Master degree	Coping on present income	No rating information	2022-03-01 17:27:07	2022-03-01 18:02:55	5	5	5	4	4	3	3	1	2	1	2	2	4	0	0	1	1	1	1	0	1	0	1	1	0	1	1	0	5	6	4
WC	FR	WC-FR-016	18 - 29	Female	Student	Bachelor's degree	I prefer not to answer	No rating information	2022-03-01 17:17:50	2022-03-01 17:57:37	5	5	5	5	5	5		2	1	1	2	3	2	0	0	0	1	1	1	1	1	0	0	1	0	1	1	0	4	6	2
WC	FR	WC-FR-017	41 - 50	Male	Employed	Master degree	Living comfortably on present income	No rating information	2022-03-02 18:24:45	2022-03-02 18:49:06	5	5	5	5	5	3		2	3	1	1	1	4	0	0	0	0	0	0	0	1	0	0	1	0	1	0	0	4	5	5

## Sheet: Qualities
Panel	Participant	Wine	EL1	SL1	BDM1	RQ1	QE1	QE2	F1
FR	FR-004	W1	6	6	7.25	4	5	4	5
FR	FR-004	W2	6	5	5	2	5	4	4
FR	FR-004	W3	5	5	3.2	1	3	3	2
FR	FR-004	W4	5	6	4.25	3	4	4	2
FR	FR-006	W1	6	6	0	1	4	4	4
FR	FR-006	W2	6	6	0	2	4	4	4
FR	FR-006	W3	5	4	0	4	3	2	3
FR	FR-006	W4	4	5	0	3	2	2	2
FR	FR-008	W1	6	3	5	2	4	4	4
FR	FR-008	W2	6	6	8	1	4	4	4
FR	FR-008	W3	6	2	3.25	3	1	2	2
FR	FR-008	W4	6	6	5	4	4	4	4
FR	FR-009	W1	7	6	9.5	3	5	5	4
FR	FR-009	W2	6	5	10.2	1	5	5	5
FR	FR-009	W3	7	7	8.5	4	5	4	4
FR	FR-009	W4	6	6	11.2	2	5	5	5
FR	FR-012	W1	5	6	0	2	4	4	4
FR	FR-012	W2	6	6	0	1	4	4	4
FR	FR-012	W3	5	4	0	3	2	3	2
FR	FR-012	W4	4	3	0	4	3	3	2
FR	FR-014	W1	7	3	4	3	2	2	2
FR	FR-014	W2	7	7	6	1	5	5	4
FR	FR-014	W3	6	6	4.5	2	3	4	2
FR	FR-014	W4	6	6	3.5	4	2	4	3
FR	FR-015	W1	4	5	18	3	3	4	5
FR	FR-015	W2	7	2	16	4	2	3	3
FR	FR-015	W3	6	6	20	2	3	5	4
FR	FR-015	W4	6	7	30	1	5	5	5
FR	FR-018	W1	6	5	10	1	4	4	4
FR	FR-018	W2	6	2	5	2	3	2	2
FR	FR-018	W3	6	5	5	4	3	3	2
FR	FR-018	W4	6	3	4	3	3	3	2
FR	FR-019	W1	4	5	18	4	5	5	5
FR	FR-019	W2	4	4	25	2	3	3	3
FR	FR-019	W3	4	7	12	1	5	5	5
FR	FR-019	W4	4	7	14.9	3	5	5	5
FR	FR-022	W1	6	6	17	1	4	4	4
FR	FR-022	W2	6	6	17	2	4	4	4
FR	FR-022	W3	5	5	14	3	3	2	2
FR	FR-022	W4	5	5	13	4	4	1	1
FR	FR-026	W1	5	3	0	3	3	4	4
FR	FR-026	W2	5	5	0	2	4	4	4
FR	FR-026	W3	5	5	0	1	4	4	4
FR	FR-026	W4	5	5	0	4	2	2	2
FR	FR-027	W1	6	6	8.2	1	5	5	5
FR	FR-027	W2	5	6	6.8	4	4	4	3
FR	FR-027	W3	6	5	5.9	3	4	3	3
FR	FR-027	W4	7	6	6.9	2	5	5	4
FR	FR-028	W1	6	2	7	4	3	4	4
FR	FR-028	W2	6	5	19	3	2	4	5
FR	FR-028	W3	6	2	15	2	4	4	2
FR	FR-028	W4	6	6	6	1	2	4	2
FR	FR-033	W1	6	5	24	2	4	4	5
FR	FR-033	W2	7	7	18	1	5	5	5
FR	FR-033	W3	2	3	4	3	1	3	2
FR	FR-033	W4	2	1	1.5	4	1	1	2
FR	FR-034	W1	6	6	15	2	5	5	4
FR	FR-034	W2	6	5	14	3	4	3	4
FR	FR-034	W3	4	6	12	1	4	4	4
FR	FR-034	W4	4	2	7	4	2	3	3
FR	FR-037	W1	4	5	4.5	4	5	5	4
FR	FR-037	W2	4	3	0	3	5	5	2
FR	FR-037	W3	4	6	4.5	1	5	5	4
FR	FR-037	W4	4	5	3.5	2	5	5	3
FR	FR-038	W1	6	6	14	1	4	5	2
FR	FR-038	W2	5	6	13	2	4	4	4
FR	FR-038	W3	3	2	4.5	4	2	2	1
FR	FR-038	W4	3	5	11	3	4	4	2
FR	FR-039	W1	5	5	7	1	4	4	4
FR	FR-039	W2	4	2	3	2	1	2	1
FR	FR-039	W3	3	1	2	4	1	1	1
FR	FR-039	W4	4	2	4	3	2	3	2
FR	FR-044	W1	6	5	6.5	1	3	3	3
FR	FR-044	W2	7	6	13	4	5	5	4
FR	FR-044	W3	4	5	8	3	3	3	4
FR	FR-044	W4	4	4	5	2	2	2	2
FR	FR-045	W1	7	6	30	1	5	5	5
FR	FR-045	W2	7	7	30	2	5	5	4
FR	FR-045	W3	6	5	25	4	5	5	4
FR	FR-045	W4	6	6	10	3	5	5	4
FR	FR-047	W1	5	5	12	2	4	5	4
FR	FR-047	W2	5	6	18	1	5	5	5
FR	FR-047	W3	5	4	5	3	2	2	1
FR	FR-047	W4	5	2	5	4	2	2	1
FR	FR-048	W1	6	3	0	4	2	2	2
FR	FR-048	W2	7	6	4.5	1	4	4	4
FR	FR-048	W3	5	1	0	3	1	1	1
FR	FR-048	W4	5	6	2	2	3	3	4
FR	FR-049	W1	6	2	7	1	2	4	2
FR	FR-049	W2	6	6	7	2	2	4	2
FR	FR-049	W3	4	2	7	4	2	4	2
FR	FR-049	W4	4	4	7	3	2	4	2
FR	FR-050	W1	6	5	10	2	2	3	2
FR	FR-050	W2	5	6	15	1	4	4	4
FR	FR-050	W3	4	1	5	4	1	1	1
FR	FR-050	W4	4	2	5	3	1	1	1
FR	FR-051	W1	6	5	2	1	4	4	4
FR	FR-051	W2	5	6	2	3	4	4	4
FR	FR-051	W3	3	5	0	4	3	4	4
FR	FR-051	W4	3	5	0	2	2	3	2
FR	FR-052	W1	4	6	8.99	2	5	4	4
FR	FR-052	W2	6	6	6.99	1	5	5	4
FR	FR-052	W3	4	3	4.99	3	3	3	3
FR	FR-052	W4	5	3	3.99	4	3	2	3
FR	FR-053	W1	5	6	9.2	1	4	2	4
FR	FR-053	W2	5	5	8.9	2	3	3	2
FR	FR-053	W3	4	6	4.8	4	2	3	2
FR	FR-053	W4	4	6	7.9	3	4	4	4
FR	FR-054	W1	6	6	9.5	1	4	4	3
FR	FR-054	W2	7	6	19	2	5	5	3
FR	FR-054	W3	4	3	5.5	3	3	2	1
FR	FR-054	W4	4	5	8	4	3	3	2
FR	FR-056	W1	3	6	45	1	3	5	3
FR	FR-056	W2	3	5	15	2	2	4	3
FR	FR-056	W3	3	6	30	3	3	4	2
FR	FR-056	W4	3	6	30	4	4	4	4
FR	FR-061	W1	6	3	8	4	2	2	1
FR	FR-061	W2	6	5	10	3	4	4	4
FR	FR-061	W3	4	6	13	1	5	4	2
FR	FR-061	W4	4	6	12	2	5	4	3
FR	FR-063	W1	4	6	6	1	4	4	4
FR	FR-063	W2	4	5	3	3	3	4	3
FR	FR-063	W3	4	4	4	2	3	4	3
FR	FR-063	W4	4	5	8	4	4	5	3
FR	FR-064	W1	5	6	12	1	4	4	4
FR	FR-064	W2	5	6	15	4	4	4	5
FR	FR-064	W3	5	3	7	3	2	3	2
FR	FR-064	W4	5	6	15	2	5	5	4
FR	FR-065	W1	6	3	10	4	4	3	1
FR	FR-065	W2	7	7	16	1	5	5	5
FR	FR-065	W3	5	6	10	3	4	4	4
FR	FR-065	W4	5	5	7	2	4	4	3
FR	FR-066	W1	6	5	5	4	4	3	3
FR	FR-066	W2	6	7	9	1	5	4	5
FR	FR-066	W3	5	6	3	2	4	4	4
FR	FR-066	W4	5	6	3	3	4	3	3
FR	FR-068	W1	6	7	10	2	5	5	3
FR	FR-068	W2	6	7	15	1	5	5	5
FR	FR-068	W3	6	6	3	3	3	4	4
FR	FR-068	W4	6	6	9	4	5	5	4
FR	FR-069	W1	6	7	16	1	5	5	5
FR	FR-069	W2	6	6	15	2	5	5	4
FR	FR-069	W3	4	4	16	3	4	4	4
FR	FR-069	W4	4	1	0	4	1	1	1
FR	FR-070	W1	5	5	15	4	4	3	4
FR	FR-070	W2	5	6	20	1	5	5	5
FR	FR-070	W3	6	6	25	2	5	5	5
FR	FR-070	W4	6	5	20	3	5	4	4
FR	FR-073	W1	5	2	0	3	3	3	2
FR	FR-073	W2	6	5	0	2	3	3	3
FR	FR-073	W3	5	2	0	1	1	2	2
FR	FR-073	W4	5	6	0	4	3	4	3
FR	FR-076	W1	6	6	5.5	3	4	4	4
FR	FR-076	W2	6	6	7.5	2	5	5	4
FR	FR-076	W3	5	3	0	4	2	3	2
FR	FR-076	W4	5	7	7.5	1	5	5	4
FR	FR-078	W1	6	3	7	3	4	4	3
FR	FR-078	W2	6	5	12	1	3	4	4
FR	FR-078	W3	5	5	5	2	2	4	3
FR	FR-078	W4	5	3	8	4	3	4	3
FR	FR-079	W1	6	5	10	2	4	3	5
FR	FR-079	W2	6	6	15	1	5	4	4
FR	FR-079	W3	5	5	5	4	2	2	2
FR	FR-079	W4	5	5	5	3	3	2	2
FR	FR-080	W1	4	4	6	1	3	3	2
FR	FR-080	W2	4	6	25	2	4	4	4
FR	FR-080	W3	4	5	7	3	3	4	4
FR	FR-080	W4	4	5	16	4	3	4	4
FR	FR-081	W1	1	1	0	2	1	4	1
FR	FR-081	W2	1	2	4	3	1	4	2
FR	FR-081	W3	4	1	0	1	1	4	1
FR	FR-081	W4	4	5	7	4	2	4	4
FR	FR-083	W1	6	4	7	3	5	4	2
FR	FR-083	W2	7	6	5	1	4	2	5
FR	FR-083	W3	5	3	2	2	1	2	3
FR	FR-083	W4	5	1	2	4	1	1	1
FR	FR-084	W1	6	7	15	1	5	4	4
FR	FR-084	W2	5	3	7	4	3	2	3
FR	FR-084	W3	4	5	8	2	4	5	3
FR	FR-084	W4	4	5	9	3	4	4	4
FR	FR-085	W1	5	5	0	3	4	4	2
FR	FR-085	W2	5	3	0	1	3	4	2
FR	FR-085	W3	4	4	0	2	3	4	2
FR	FR-085	W4	4	2	0	4	3	4	1
FR	FR-086	W1	6	7	23	1	5	5	5
FR	FR-086	W2	6	6	15	3	4	4	2
FR	FR-086	W3	6	6	18	2	5	5	5
FR	FR-086	W4	6	6	16	4	4	5	4
FR	FR-089	W1	6	5	6	2	3	4	4
FR	FR-089	W2	5	5	6	1	4	4	4
FR	FR-089	W3	6	6	4	4	2	3	5
FR	FR-089	W4	6	2	3	3	3	2	2
FR	FR-091	W1	6	5	4	1	4	4	5
FR	FR-091	W2	6	5	0	2	3	3	4
FR	FR-091	W3	3	5	0	3	3	3	1
FR	FR-091	W4	3	5	0	4	2	2	1
FR	FR-092	W1	6	5	15	4	3	4	4
FR	FR-092	W2	7	6	25	1	4	4	5
FR	FR-092	W3	6	5	16	3	3	4	5
FR	FR-092	W4	5	5	15	2	3	4	4
FR	FR-093	W1	7	6	17	1	5	5	5
FR	FR-093	W2	7	5	9	3	4	3	3
FR	FR-093	W3	6	5	7	4	3	4	4
FR	FR-093	W4	6	6	22	2	5	5	5
FR	FR-094	W1	5	7	20	1	5	4	4
FR	FR-094	W2	6	5	23	4	4	3	3
FR	FR-094	W3	5	6	17	3	4	4	4
FR	FR-094	W4	5	6	15	2	4	4	4
FR	FR-096	W1	6	7	14.5	2	5	5	4
FR	FR-096	W2	6	5	12.9	3	4	3	3
FR	FR-096	W3	6	7	15.9	4	5	5	5
FR	FR-096	W4	6	6	13.8	1	4	4	4
FR	FR-097	W1	5	5	16	2	4	4	3
FR	FR-097	W2	5	5	18.5	3	3	4	3
FR	FR-097	W3	5	5	16.5	1	4	4	3
FR	FR-097	W4	5	5	15	4	3	3	3
FR	FR-098	W1	6	5	6	4	2	3	4
FR	FR-098	W2	6	6	12	1	4	4	4
FR	FR-098	W3	4	5	8	3	4	4	4
FR	FR-098	W4	4	6	10	2	4	4	4
FR	FR-099	W1	6	5	0	2	4	4	1
FR	FR-099	W2	6	5	0	1	4	4	2
FR	FR-099	W3	6	4	0	4	3	2	1
FR	FR-099	W4	6	5	0	3	4	4	1
FR	FR-101	W1	4	4	10	4	3	2	3
FR	FR-101	W2	6	5	14	1	4	4	4
FR	FR-101	W3	5	6	9	3	3	3	2
FR	FR-101	W4	5	5	12	2	4	3	2
FR	FR-103	W1	6	6	9	2	5	4	4
FR	FR-103	W2	5	5	7	1	4	5	2
FR	FR-103	W3	2	3	6	4	3	4	2
FR	FR-103	W4	2	2	3	3	2	2	1
FR	FR-105	W1	5	6	10	1	4	4	5
FR	FR-105	W2	6	5	9	2	4	3	5
FR	FR-105	W3	5	4	5	4	2	2	2
FR	FR-105	W4	5	6	7.5	3	4	3	2
FR	FR-106	W1	4	3	4	4	2	2	1
FR	FR-106	W2	6	5	25	1	4	4	4
FR	FR-106	W3	5	5	15	2	3	4	3
FR	FR-106	W4	5	4	5	3	2	2	1
FR	FR-108	W1	7	5	3.99	4	2	2	3
FR	FR-108	W2	7	6	8.99	3	5	5	3
FR	FR-108	W3	5	7	9.99	1	5	5	5
FR	FR-108	W4	5	6	7.99	2	4	4	4
FR	FR-109	W1	7	6	8	3	4	4	4
FR	FR-109	W2	7	6	7.95	4	4	4	4
FR	FR-109	W3	7	6	8	1	4	4	4
FR	FR-109	W4	7	5	6.95	2	4	4	4
FR	FR-110	W1	4	6	10	1	4	3	3
FR	FR-110	W2	4	5	8	3	4	3	4
FR	FR-110	W3	4	2	0	4	3	3	3
FR	FR-110	W4	4	6	7	2	4	3	3
FR	FR-111	W1	4	5	8	2	3	3	2
FR	FR-111	W2	4	2	0	1	4	2	1
FR	FR-111	W3	4	2	0	3	1	1	1
FR	FR-111	W4	4	1	0	4	1	1	1
FR	FR-113	W1	6	6	13.2	2	4	5	5
FR	FR-113	W2	6	6	12.4	1	5	5	4
FR	FR-113	W3	6	6	11.1	4	4	4	3
FR	FR-113	W4	6	5	10.8	3	4	4	3
FR	FR-114	W1	6	6	6	2	2	3	2
FR	FR-114	W2	6	6	7	4	4	4	4
FR	FR-114	W3	3	5	5	3	2	2	3
FR	FR-114	W4	4	3	4	1	2	2	4
FR	FR-116	W1	6	6	13	2	5	5	4
FR	FR-116	W2	6	5	9	4	3	3	3
FR	FR-116	W3	5	6	13	1	4	4	5
FR	FR-116	W4	5	5	10	3	3	4	4
FR	FR-120	W1	6	6	17	2	4	5	5
FR	FR-120	W2	7	6	17	1	4	5	5
FR	FR-120	W3	6	6	17	4	4	5	4
FR	FR-120	W4	6	5	11	3	2	1	3
FR	FR-121	W1	1	2	4	3	2	2	3
FR	FR-121	W2	6	2	4	1	3	3	3
FR	FR-121	W3	6	2	4	2	2	2	2
FR	FR-121	W4	6	2	4	4	2	2	1
FR	FR-122	W1	7	2	0	2	2	2	2
FR	FR-122	W2	6	4	0	3	3	3	2
FR	FR-122	W3	7	5	0	4	3	3	2
FR	FR-122	W4	5	6	0	1	4	4	2
FR	FR-123	W1	5	6	5	2	2	4	3
FR	FR-123	W2	7	7	12	1	5	5	5
FR	FR-123	W3	5	2	2	4	1	2	1
FR	FR-123	W4	5	4	4	3	2	2	2
FR	FR-125	W1	5	3	0	2	3	2	2
FR	FR-125	W2	5	4	0	3	3	3	3
FR	FR-125	W3	5	4	5	4	3	3	3
FR	FR-125	W4	5	4	5	1	3	3	2
FR	FR-126	W1	6	6	7	2	4	4	4
FR	FR-126	W2	5	5	7	4	4	4	4
FR	FR-126	W3	7	5	8	1	4	4	4
FR	FR-126	W4	7	6	7	3	4	3	4
FR	FR-127	W1	6	5	6	2	3	2	2
FR	FR-127	W2	6	5	8	4	3	2	3
FR	FR-127	W3	6	5	7	3	4	3	2
FR	FR-127	W4	6	5	7	1	3	4	3
FR	FR-130	W1	5	7	17	3	5	5	4
FR	FR-130	W2	5	6	18	1	5	5	5
FR	FR-130	W3	5	6	8.9	4	3	4	4
FR	FR-130	W4	3	7	16	2	4	4	4
FR	FR-131	W1	5	6	8.5	1	5	5	5
FR	FR-131	W2	5	2	4.3	3	2	2	1
FR	FR-131	W3	5	5	5.2	2	3	3	1
FR	FR-131	W4	5	5	6.5	4	4	4	2
FR	FR-132	W1	6	7	10	1	4	3	2
FR	FR-132	W2	6	6	7	3	3	4	4
FR	FR-132	W3	6	5	5	4	2	3	4
FR	FR-132	W4	6	6	7	2	3	4	4
FR	FR-134	W1	6	3	7	4	2	2	2
FR	FR-134	W2	6	4	6	1	3	3	2
FR	FR-134	W3	5	4	7	2	3	3	3
FR	FR-134	W4	5	4	5	3	2	2	2
FR	FR-137	W1	5	5	7	4	1	2	3
FR	FR-137	W2	6	6	25	2	4	4	4
FR	FR-137	W3	5	5	12	3	2	3	3
FR	FR-137	W4	6	6	20	1	4	3	4
FR	FR-138	W1	5	5	6	3	3	4	4
FR	FR-138	W2	6	6	9	1	4	4	3
FR	FR-138	W3	5	4	4	4	2	2	2
FR	FR-138	W4	5	5	5	2	3	2	2
FR	FR-139	W1	6	5	3.5	1	2	3	2
FR	FR-139	W2	6	6	8	3	4	5	4
FR	FR-139	W3	5	4	1.5	4	2	2	2
FR	FR-139	W4	5	6	4.5	2	4	5	3
FR	FR-140	W1	4	5	0	1	2	3	4
FR	FR-140	W2	6	3	10.05	3	4	2	3
FR	FR-140	W3	3	1	0	4	1	1	2
FR	FR-140	W4	4	3	0	2	3	4	4
FR	FR-142	W1	4	4	3	3	3	3	2
FR	FR-142	W2	4	6	7.5	1	4	4	2
FR	FR-142	W3	4	2	2	4	1	1	1
FR	FR-142	W4	4	2	4.5	2	2	3	2
FR	FR-143	W1	4	6	12	1	4	4	4
FR	FR-143	W2	4	5	10	2	3	3	3
FR	FR-143	W3	4	3	0	4	2	2	2
FR	FR-143	W4	4	4	7	3	3	3	2
FR	FR-144	W1	4	2	3	4	1	1	2
FR	FR-144	W2	4	6	5.5	1	4	4	4
FR	FR-144	W3	4	5	3.5	3	2	3	2
FR	FR-144	W4	4	5	4.5	2	4	4	4
FR	FR-146	W1	5	3	5	4	2	2	2
FR	FR-146	W2	5	5	10	1	3	4	3
FR	FR-146	W3	6	4	5	2	3	2	2
FR	FR-146	W4	6	5	8.5	3	2	2	2
FR	FR-147	W1	6	5	17	1	4	4	3
FR	FR-147	W2	6	5	18	3	4	4	4
FR	FR-147	W3	4	3	13	2	3	3	3
FR	FR-147	W4	5	6	21	4	5	5	2
FR	FR-151	W1	6	6	15.99	1	5	5	3
FR	FR-151	W2	6	6	19	2	5	5	4
FR	FR-151	W3	6	5	16.99	4	4	4	3
FR	FR-151	W4	5	7	19.5	3	5	5	4
FR	FR-152	W1	6	6	8	1	4	4	4
FR	FR-152	W2	6	6	8	3	4	4	4
FR	FR-152	W3	6	6	8	4	4	4	4
FR	FR-152	W4	6	6	8	2	4	4	4
FR	FR-153	W1	6	7	10	1	5	5	5
FR	FR-153	W2	6	5	6	3	4	4	4
FR	FR-153	W3	5	6	7	4	4	4	4
FR	FR-153	W4	5	5	4	2	4	4	2
FR	FR-156	W1	4	5	8	3	3	3	2
FR	FR-156	W2	4	5	8	2	3	3	3
FR	FR-156	W3	4	6	8	4	4	4	4
FR	FR-156	W4	4	6	9	1	4	4	4
FR	FR-157	W1	5	6	10	1	4	4	4
FR	FR-157	W2	6	6	10	2	4	4	4
FR	FR-157	W3	5	5	10	4	4	4	4
FR	FR-157	W4	6	5	5	3	3	4	3
FR	FR-158	W1	6	5	0	3	3	4	3
FR	FR-158	W2	6	2	0	4	2	2	4
FR	FR-158	W3	5	5	0	1	3	3	4
FR	FR-158	W4	5	5	0	2	3	4	4
FR	FR-159	W1	6	6	7	3	4	4	4
FR	FR-159	W2	7	7	9	2	5	5	5
FR	FR-159	W3	4	5	5	4	2	2	3
FR	FR-159	W4	4	7	8	1	5	5	4
FR	FR-162	W1	4	5	7	3	3	3	4
FR	FR-162	W2	5	5	15	1	4	3	4
FR	FR-162	W3	6	3	5	4	2	1	4
FR	FR-162	W4	6	5	12	2	3	4	4
FR	FR-163	W1	6	6	8	2	4	4	4
FR	FR-163	W2	6	5	7.8	4	4	4	3
FR	FR-163	W3	6	6	8.2	1	4	4	4
FR	FR-163	W4	6	6	8.2	3	4	4	4
FR	FR-167	W1	5	5	0	1	3	4	4
FR	FR-167	W2	5	4	0	2	3	3	4
FR	FR-167	W3	5	5	0	3	4	5	4
FR	FR-167	W4	5	5	0	4	3	5	4
FR	FR-168	W1	6	6	15	3	4	4	4
FR	FR-168	W2	7	3	8	4	2	3	4
FR	FR-168	W3	5	3	8.5	1	2	2	2
FR	FR-168	W4	5	6	14.5	2	4	3	2
FR	FR-169	W1	6	5	0	1	3	4	4
FR	FR-169	W2	7	5	0	3	3	3	3
FR	FR-169	W3	5	5	0	4	2	3	3
FR	FR-169	W4	5	5	0	2	4	3	4
FR	FR-170	W1	3	6	20	3	5	5	2
FR	FR-170	W2	3	6	25	2	5	5	2
FR	FR-170	W3	3	5	15	4	3	4	2
FR	FR-170	W4	3	5	20	1	4	4	2
FR	FR-171	W1	5	6	9	1	4	4	4
FR	FR-171	W2	6	6	12	3	4	4	3
FR	FR-171	W3	5	6	15	4	4	4	4
FR	FR-171	W4	5	6	8.5	2	4	4	4
FR	FR-172	W1	5	6	16	3	4	4	4
FR	FR-172	W2	5	5	15	4	3	3	2
FR	FR-172	W3	5	5	12	2	3	3	3
FR	FR-172	W4	5	6	14	1	4	3	3
FR	FR-173	W1	6	6	20.8	2	4	5	4
FR	FR-173	W2	7	7	26.2	1	5	5	4
FR	FR-173	W3	4	2	10.95	3	2	2	2
FR	FR-173	W4	4	6	25.5	4	5	5	5
FR	FR-174	W1	5	5	8	3	3	3	4
FR	FR-174	W2	6	6	13	1	4	4	2
FR	FR-174	W3	6	5	0	4	2	2	2
FR	FR-174	W4	5	6	15	2	4	4	4
FR	FR-175	W1	7	5	18	2	3	3	4
FR	FR-175	W2	4	5	30	3	5	4	4
FR	FR-175	W3	5	4	8	4	2	2	3
FR	FR-175	W4	5	6	28	1	4	5	1
FR	FR-176	W1	6	5	8	4	2	3	2
FR	FR-176	W2	5	5	6	1	2	2	2
FR	FR-176	W3	6	5	8	3	2	3	2
FR	FR-176	W4	5	4	8	2	2	3	4
SP	SP-001	W1	4	5	2	4	2	2	4
SP	SP-001	W2	5	5	0.5	1	2	1	1
SP	SP-001	W3	5	6	3	2	4	4	4
SP	SP-001	W4	5	4	1	3	1	1	1
SP	SP-005	W1	5	5	7	1	3	4	3
SP	SP-005	W2	5	3	5	3	3	4	4
SP	SP-005	W3	5	6	9	4	4	4	4
SP	SP-005	W4	5	6	8	2	4	4	4
SP	SP-006	W1	6	5	18	4	4	3	4
SP	SP-006	W2	5	5	13	1	3	4	4
SP	SP-006	W3	4	5	16	2	3	4	4
SP	SP-006	W4	5	5	15	3	4	3	4
SP	SP-007	W1	6	6	15.9	1	5	5	4
SP	SP-007	W2	7	6	17.9	3	5	4	3
SP	SP-007	W3	6	6	13.9	2	4	5	5
SP	SP-007	W4	6	6	24.5	4	5	5	4
SP	SP-008	W1	5	6	7	3	4	4	3
SP	SP-008	W2	6	4	24	4	3	3	3
SP	SP-008	W3	6	5	12	2	4	4	4
SP	SP-008	W4	6	6	14	1	4	5	5
SP	SP-012	W1	6	7	29.99	2	5	5	5
SP	SP-012	W2	6	7	25.99	1	5	5	5
SP	SP-012	W3	7	6	18.99	4	5	5	4
SP	SP-012	W4	7	6	17.99	3	5	5	5
SP	SP-013	W1	5	5	0	4	4	4	4
SP	SP-013	W2	5	2	0	2	3	3	2
SP	SP-013	W3	6	3	0	1	2	2	2
SP	SP-013	W4	5	5	0	3	4	4	3
SP	SP-015	W1	5	7	11	2	5	5	4
SP	SP-015	W2	5	3	3	4	2	2	3
SP	SP-015	W3	5	7	11	1	4	5	4
SP	SP-015	W4	5	4	3	3	3	3	3
SP	SP-019	W1	5	5	0	4	3	3	3
SP	SP-019	W2	5	6	0	3	3	4	4
SP	SP-019	W3	6	6	0	2	4	5	4
SP	SP-019	W4	6	6	0	1	4	5	4
SP	SP-020	W1	5	6	4.95	1	4	4	3
SP	SP-020	W2	5	5	5.5	3	4	4	3
SP	SP-020	W3	5	5	5.85	4	4	4	3
SP	SP-020	W4	5	6	4.5	2	4	4	3
SP	SP-022	W1	4	6	0	4	4	3	4
SP	SP-022	W2	4	6	0	3	4	4	4
SP	SP-022	W3	5	7	1	1	5	5	5
SP	SP-022	W4	4	5	0	2	4	4	4
SP	SP-023	W1	7	7	25	1	5	5	3
SP	SP-023	W2	7	7	18	3	5	5	3
SP	SP-023	W3	6	7	20	4	5	5	3
SP	SP-023	W4	6	7	25	2	5	5	3
SP	SP-025	W1	1	4	7	2	3	3	3
SP	SP-025	W2	1	4	5	4	3	3	3
SP	SP-025	W3	1	4	4	3	3	3	3
SP	SP-025	W4	1	4	6	1	3	3	3
SP	SP-026	W1	6	6	7	2	5	4	4
SP	SP-026	W2	6	7	8	1	5	5	4
SP	SP-026	W3	6	7	9	3	5	5	5
SP	SP-026	W4	6	5	7	4	4	4	2
SP	SP-027	W1	6	6	4	1	3	2	2
SP	SP-027	W2	5	4	3.5	3	3	3	3
SP	SP-027	W3	6	5	3.8	2	2	4	4
SP	SP-027	W4	6	3	1.5	4	1	2	2
SP	SP-028	W1	5	5	4	3	4	5	4
SP	SP-028	W2	5	5	3	1	3	4	4
SP	SP-028	W3	5	5	3	4	4	5	4
SP	SP-028	W4	5	6	4	2	4	4	4
SP	SP-029	W1	5	5	20	2	4	3	4
SP	SP-029	W2	5	6	20	1	4	3	5
SP	SP-029	W3	6	3	17	3	3	2	4
SP	SP-029	W4	6	3	16	4	3	3	4
SP	SP-031	W1	4	6	0	3	3	3	2
SP	SP-031	W2	4	3	0	1	3	3	2
SP	SP-031	W3	4	6	0	2	5	4	4
SP	SP-031	W4	4	6	0	4	4	4	3
SP	SP-032	W1	6	7	3	4	4	4	4
SP	SP-032	W2	6	5	2	3	2	4	3
SP	SP-032	W3	6	7	5	1	5	5	5
SP	SP-032	W4	7	6	3	2	5	5	4
SP	SP-034	W1	6	6	15	2	4	4	4
SP	SP-034	W2	6	7	20	1	5	5	4
SP	SP-034	W3	6	6	7	3	4	4	4
SP	SP-034	W4	6	5	8	4	3	3	3
SP	SP-035	W1	4	1	0	1	1	1	1
SP	SP-035	W2	4	5	0	4	4	4	1
SP	SP-035	W3	4	2	0	3	4	4	3
SP	SP-035	W4	4	5	0	2	4	4	4
SP	SP-036	W1	6	5	40	1	4	4	4
SP	SP-036	W2	6	5	30	2	4	4	4
SP	SP-036	W3	6	6	40	4	4	4	4
SP	SP-036	W4	6	6	35	3	4	4	4
SP	SP-037	W1	6	5	12	2	5	4	2
SP	SP-037	W2	6	5	12	3	4	3	3
SP	SP-037	W3	4	3	4	4	2	3	4
SP	SP-037	W4	6	5	7	1	3	5	5
SP	SP-038	W1	5	6	20	1	5	5	3
SP	SP-038	W2	5	3	8	4	3	3	4
SP	SP-038	W3	6	6	10	2	5	4	5
SP	SP-038	W4	6	5	5	3	4	4	5
SP	SP-039	W1	6	7	8.9	1	5	5	5
SP	SP-039	W2	6	5	9.5	3	5	4	5
SP	SP-039	W3	6	5	9.6	4	5	4	4
SP	SP-039	W4	6	5	10.9	2	5	5	5
SP	SP-040	W1	7	6	6	2	4	4	4
SP	SP-040	W2	6	6	4	1	4	4	3
SP	SP-040	W3	6	6	6	3	4	4	4
SP	SP-040	W4	6	3	3	4	3	3	3
SP	SP-041	W1	6	6	18	1	5	4	5
SP	SP-041	W2	5	5	9	3	3	4	3
SP	SP-041	W3	6	6	8.99	2	4	5	4
SP	SP-041	W4	7	7	14.95	4	4	5	5
SP	SP-042	W1	7	6	15	2	4	4	4
SP	SP-042	W2	6	6	12	1	4	4	4
SP	SP-042	W3	6	5	11	3	4	4	4
SP	SP-042	W4	5	5	9	4	3	3	3
SP	SP-043	W1	3	2	3	4	2	2	1
SP	SP-043	W2	4	2	2	3	2	1	1
SP	SP-043	W3	6	4	5	2	3	3	3
SP	SP-043	W4	6	6	4.5	1	4	3	4
SP	SP-044	W1	6	6	5	1	4	4	4
SP	SP-044	W2	6	6	5	2	4	4	4
SP	SP-044	W3	6	6	3	4	4	4	4
SP	SP-044	W4	6	6	4	3	4	4	4
SP	SP-045	W1	6	6	8	2	4	5	5
SP	SP-045	W2	6	6	3	1	2	4	5
SP	SP-045	W3	6	7	7	4	4	5	5
SP	SP-045	W4	6	5	6	3	4	4	5
SP	SP-047	W1	6	6	11.5	1	4	3	4
SP	SP-047	W2	6	6	16.5	2	4	3	3
SP	SP-047	W3	6	5	12.5	4	4	4	4
SP	SP-047	W4	5	6	15.25	3	4	3	4
SP	SP-048	W1	5	4	3	3	4	4	4
SP	SP-048	W2	5	6	3.5	2	4	4	4
SP	SP-048	W3	5	5	4	1	4	4	4
SP	SP-048	W4	4	3	0	4	2	3	2
SP	SP-051	W1	5	5	0	2	4	4	3
SP	SP-051	W2	6	3	0	4	4	3	2
SP	SP-051	W3	7	6	2	1	5	4	5
SP	SP-051	W4	7	5	0	3	4	3	4
SP	SP-055	W1	4	3	2	3	3	3	2
SP	SP-055	W2	4	3	2	4	2	2	4
SP	SP-055	W3	4	5	5	1	3	4	3
SP	SP-055	W4	4	5	3	2	3	3	2
SP	SP-061	W1	5	5	14	3	3	3	3
SP	SP-061	W2	5	6	16	1	4	4	4
SP	SP-061	W3	5	6	15	4	4	4	4
SP	SP-061	W4	5	5	15	2	4	4	4
SP	SP-062	W1	5	5	8	3	3	3	3
SP	SP-062	W2	5	5	12	2	4	4	4
SP	SP-062	W3	6	5	6	1	3	3	3
SP	SP-062	W4	6	6	10	4	4	4	3
SP	SP-063	W1	4	5	18	2	4	4	4
SP	SP-063	W2	4	5	17	3	3	3	3
SP	SP-063	W3	4	5	25	1	5	5	4
SP	SP-063	W4	4	5	15	4	2	4	4
SP	SP-064	W1	7	5	8	3	4	4	3
SP	SP-064	W2	6	6	12	1	4	4	4
SP	SP-064	W3	6	6	9	2	4	4	4
SP	SP-064	W4	5	4	4	4	4	4	4
SP	SP-066	W1	5	5	9	1	4	4	4
SP	SP-066	W2	5	5	7	4	3	3	4
SP	SP-066	W3	6	5	6	2	3	3	4
SP	SP-066	W4	6	5	7	3	3	3	4
SP	SP-067	W1	6	4	8.9	3	4	3	3
SP	SP-067	W2	5	7	15	1	5	5	2
SP	SP-067	W3	4	6	7	4	4	5	5
SP	SP-067	W4	4	6	10	2	5	5	2
SP	SP-068	W1	7	5	35	1	4	3	3
SP	SP-068	W2	6	7	60	2	5	5	3
SP	SP-068	W3	6	6	40	4	4	4	4
SP	SP-068	W4	5	6	50	3	5	5	5
SP	SP-073	W1	5	5	7.5	2	2	2	2
SP	SP-073	W2	4	2	4.5	4	2	3	2
SP	SP-073	W3	5	6	9	1	4	4	2
SP	SP-073	W4	6	5	5.5	3	3	3	2
SP	SP-075	W1	6	7	7.5	2	5	5	5
SP	SP-075	W2	6	7	8.5	1	5	5	5
SP	SP-075	W3	7	5	3.5	3	4	4	5
SP	SP-075	W4	7	5	3.5	4	2	2	4
SP	SP-076	W1	6	5	1	3	4	4	4
SP	SP-076	W2	7	6	1	1	4	4	3
SP	SP-076	W3	6	5	1	2	3	5	4
SP	SP-076	W4	6	5	1	4	3	4	4
SP	SP-079	W1	5	5	15	4	4	4	2
SP	SP-079	W2	6	6	20	3	5	5	4
SP	SP-079	W3	7	7	25	2	5	5	5
SP	SP-079	W4	7	7	22	1	5	5	5
SP	SP-080	W1	5	5	15	3	4	4	3
SP	SP-080	W2	4	5	13	4	4	3	3
SP	SP-080	W3	5	4	16	2	4	3	4
SP	SP-080	W4	5	6	18	1	4	4	4
SP	SP-081	W1	7	7	5.5	1	5	5	5
SP	SP-081	W2	6	6	4.75	4	4	4	4
SP	SP-081	W3	7	5	3.95	3	3	3	4
SP	SP-081	W4	6	6	4.5	2	5	4	5
SP	SP-082	W1	6	6	0	4	3	3	4
SP	SP-082	W2	5	6	6	2	5	5	5
SP	SP-082	W3	6	6	7	1	5	5	5
SP	SP-082	W4	5	5	0	3	3	4	4
SP	SP-084	W1	5	6	75	1	5	5	5
SP	SP-084	W2	6	7	78	4	5	5	4
SP	SP-084	W3	6	7	100	2	5	5	4
SP	SP-084	W4	7	6	28	3	5	5	5
SP	SP-086	W1	6	6	15	3	5	5	3
SP	SP-086	W2	6	6	15	2	5	5	3
SP	SP-086	W3	7	6	15	4	5	5	3
SP	SP-086	W4	7	7	20	1	5	5	3
SP	SP-090	W1	6	6	7	1	4	5	3
SP	SP-090	W2	5	5	4	3	4	4	3
SP	SP-090	W3	6	4	4	4	3	3	4
SP	SP-090	W4	6	5	5	2	4	4	4
SP	SP-091	W1	2	7	22	2	5	5	5
SP	SP-091	W2	3	6	28	4	5	5	4
SP	SP-091	W3	3	6	30	1	5	5	4
SP	SP-091	W4	2	5	25	3	5	4	1
SP	SP-092	W1	6	5	30	2	3	4	4
SP	SP-092	W2	5	6	30	3	2	4	4
SP	SP-092	W3	4	3	7	4	2	2	3
SP	SP-092	W4	4	6	40	1	4	5	4
SP	SP-093	W1	6	3	0	2	2	2	2
SP	SP-093	W2	6	6	0	3	4	4	4
SP	SP-093	W3	6	6	0	4	4	4	3
SP	SP-093	W4	6	5	0	1	3	3	3
SP	SP-094	W1	6	3	2	2	3	2	3
SP	SP-094	W2	6	5	9	4	4	4	2
SP	SP-094	W3	6	5	4	1	3	3	3
SP	SP-094	W4	6	2	3	3	3	2	2
SP	SP-096	W1	5	6	2	1	4	4	4
SP	SP-096	W2	5	3	0	2	2	2	2
SP	SP-096	W3	5	4	0	4	3	3	4
SP	SP-096	W4	5	5	0	3	4	4	3
SP	SP-097	W1	4	5	0	1	3	4	4
SP	SP-097	W2	4	4	0	2	2	3	4
SP	SP-097	W3	3	2	0	4	1	1	3
SP	SP-097	W4	3	2	0	3	1	2	4
SP	SP-101	W1	7	7	6.5	3	5	5	5
SP	SP-101	W2	7	5	5.5	2	4	4	4
SP	SP-101	W3	6	5	4.5	4	3	4	3
SP	SP-101	W4	6	5	5.5	1	5	5	4
SP	SP-102	W1	7	6	0	1	5	4	4
SP	SP-102	W2	7	5	0	2	5	5	4
SP	SP-102	W3	6	5	0	4	5	4	4
SP	SP-102	W4	6	6	0	3	5	5	5
SP	SP-103	W1	6	6	12	4	4	5	4
SP	SP-103	W2	6	7	18	2	4	5	5
SP	SP-103	W3	7	7	15	1	5	5	5
SP	SP-103	W4	6	7	11	3	4	5	4
SP	SP-105	W1	7	6	8	4	4	5	4
SP	SP-105	W2	6	7	10	1	5	5	5
SP	SP-105	W3	6	4	4	2	3	4	4
SP	SP-105	W4	5	3	3	3	2	3	4
SP	SP-107	W1	5	2	0	4	2	3	2
SP	SP-107	W2	4	6	10	1	4	4	3
SP	SP-107	W3	6	3	0	3	2	2	2
SP	SP-107	W4	5	5	5	2	3	3	3
SP	SP-108	W1	7	7	13	2	5	5	5
SP	SP-108	W2	7	7	12	1	5	5	4
SP	SP-108	W3	7	7	12	3	5	5	4
SP	SP-108	W4	7	5	10	4	5	5	4
SP	SP-109	W1	5	6	7	4	4	4	4
SP	SP-109	W2	5	3	3	2	3	2	3
SP	SP-109	W3	4	5	6	3	4	4	4
SP	SP-109	W4	4	6	7	1	4	3	4
SP	SP-110	W1	6	7	14	4	4	4	2
SP	SP-110	W2	6	7	17	1	5	5	5
SP	SP-110	W3	6	6	18	2	5	5	5
SP	SP-110	W4	6	6	22	3	5	5	5
SP	SP-111	W1	4	7	10	1	4	4	3
SP	SP-111	W2	5	6	18	4	5	4	2
SP	SP-111	W3	6	3	8	2	3	3	4
SP	SP-111	W4	7	5	13	3	4	4	4
SP	SP-120	W1	5	3	0	2	2	3	4
SP	SP-120	W2	6	5	0	1	4	4	4
SP	SP-120	W3	6	3	0	3	3	3	4
SP	SP-120	W4	6	3	0	4	3	3	4
SP	SP-121	W1	6	3	6	3	2	2	4
SP	SP-121	W2	5	5	9	1	5	4	4
SP	SP-121	W3	5	4	4.5	4	3	2	4
SP	SP-121	W4	5	5	7	2	4	4	5
SP	SP-122	W1	6	6	16	1	4	4	4
SP	SP-122	W2	5	6	18	3	4	4	3
SP	SP-122	W3	5	5	18	2	3	4	4
SP	SP-122	W4	4	6	20	4	4	4	4
SP	SP-123	W1	6	5	2	1	3	3	3
SP	SP-123	W2	5	4	0	2	3	3	3
SP	SP-123	W3	5	3	0	3	2	2	2
SP	SP-123	W4	5	3	0	4	2	2	2
SP	SP-124	W1	6	7	4.9	2	5	4	2
SP	SP-124	W2	5	3	2.5	4	2	3	4
SP	SP-124	W3	6	6	5.9	1	5	5	3
SP	SP-124	W4	5	5	3.5	3	4	5	4
SP	SP-126	W1	6	3	2	1	4	2	2
SP	SP-126	W2	7	3	5	2	4	3	4
SP	SP-126	W3	7	7	3	3	5	5	5
SP	SP-126	W4	6	7	4	4	5	5	5
SP	SP-127	W1	5	5	60	2	3	4	4
SP	SP-127	W2	4	5	50	4	4	3	4
SP	SP-127	W3	4	3	40	1	2	2	3
SP	SP-127	W4	6	4	30	3	3	2	3
SP	SP-129	W1	4	4	0	4	3	3	3
SP	SP-129	W2	4	5	0	1	4	4	3
SP	SP-129	W3	4	5	0	2	4	4	3
SP	SP-129	W4	4	5	0	3	4	3	4
SP	SP-132	W1	6	6	18	3	4	4	4
SP	SP-132	W2	6	7	24	1	5	4	4
SP	SP-132	W3	5	5	12	4	3	3	4
SP	SP-132	W4	6	6	16	2	4	4	5
SP	SP-134	W1	4	5	4	2	4	4	4
SP	SP-134	W2	4	4	2	4	3	2	2
SP	SP-134	W3	5	4	2	3	3	3	3
SP	SP-134	W4	6	6	4	1	4	3	4
SP	SP-135	W1	6	7	3.99	1	5	5	4
SP	SP-135	W2	7	7	4	4	5	5	5
SP	SP-135	W3	7	6	4.5	2	5	5	3
SP	SP-135	W4	6	7	3.99	3	5	5	4
SP	SP-137	W1	6	6	17	4	4	4	3
SP	SP-137	W2	6	5	10	3	3	3	3
SP	SP-137	W3	6	7	20	1	5	5	5
SP	SP-137	W4	6	6	12	2	5	5	4
SP	SP-138	W1	5	6	14	2	4	4	3
SP	SP-138	W2	4	5	16	4	4	4	3
SP	SP-138	W3	6	5	7.5	3	3	4	4
SP	SP-138	W4	6	6	15	1	4	4	4
SP	SP-139	W1	3	7	20	1	3	4	4
SP	SP-139	W2	4	3	20	3	3	4	2
SP	SP-139	W3	5	3	10	4	4	2	3
SP	SP-139	W4	4	6	10	2	3	5	4
SP	SP-143	W1	5	5	3	3	4	4	4
SP	SP-143	W2	4	6	3	1	4	4	4
SP	SP-143	W3	5	4	3	4	4	4	4
SP	SP-143	W4	5	5	0	2	3	4	4
SP	SP-144	W1	5	3	0	4	4	3	4
SP	SP-144	W2	6	5	0	2	4	4	3
SP	SP-144	W3	5	5	0	3	4	3	4
SP	SP-144	W4	6	5	0	1	4	4	4
SP	SP-146	W1	5	3	3	4	2	3	2
SP	SP-146	W2	4	6	4	3	4	3	4
SP	SP-146	W3	6	6	5	2	5	5	4
SP	SP-146	W4	6	7	5	1	5	5	5
SP	SP-150	W1	5	3	6	3	3	2	2
SP	SP-150	W2	5	5	14	4	4	4	4
SP	SP-150	W3	5	5	8	1	3	4	4
SP	SP-150	W4	5	5	7	2	3	4	4
SP	SP-152	W1	5	5	2.5	2	4	3	4
SP	SP-152	W2	5	5	2.5	3	5	3	3
SP	SP-152	W3	5	4	2.5	4	4	4	4
SP	SP-152	W4	6	6	2.5	1	5	4	4
SP	SP-153	W1	7	7	30	1	5	5	4
SP	SP-153	W2	7	7	25	2	5	5	4
SP	SP-153	W3	6	5	16	3	4	4	4
SP	SP-153	W4	6	5	18	4	4	4	4
SP	SP-156	W1	6	3	3	3	2	2	4
SP	SP-156	W2	6	6	7	2	4	4	4
SP	SP-156	W3	6	5	4	4	2	2	4
SP	SP-156	W4	6	6	8	1	4	4	4
SP	SP-157	W1	6	6	10.5	1	5	5	4
SP	SP-157	W2	6	6	12.95	2	5	5	2
SP	SP-157	W3	5	5	6.5	3	4	4	4
SP	SP-157	W4	5	5	3.75	4	3	3	4
SP	SP-159	W1	7	6	5	4	4	4	4
SP	SP-159	W2	6	5	4	3	3	3	3
SP	SP-159	W3	5	3	3	1	2	2	4
SP	SP-159	W4	7	5	3	2	2	2	4
SP	SP-161	W1	5	6	15	4	4	5	4
SP	SP-161	W2	6	5	15	3	4	4	3
SP	SP-161	W3	6	6	20	1	5	5	4
SP	SP-161	W4	5	5	10	2	4	4	3
SP	SP-165	W1	6	4	6.5	4	3	3	3
SP	SP-165	W2	6	5	9.5	1	4	4	4
SP	SP-165	W3	6	5	8.5	3	4	4	4
SP	SP-165	W4	6	5	8.5	2	4	4	4
SP	SP-166	W1	7	7	7	2	4	5	5
SP	SP-166	W2	6	5	8	4	2	3	2
SP	SP-166	W3	7	6	7	1	4	4	5
SP	SP-166	W4	5	6	5	3	4	5	4
SP	SP-167	W1	2	6	5	2	5	5	5
SP	SP-167	W2	1	2	2	3	2	2	2
SP	SP-167	W3	1	2	3	1	4	4	4
SP	SP-167	W4	5	5	2.5	4	2	2	2
SP	SP-168	W1	1	4	1.95	4	3	4	4
SP	SP-168	W2	5	1	1.9	1	3	3	3
SP	SP-168	W3	5	5	2	2	4	4	4
SP	SP-168	W4	2	2	1.95	3	3	3	3
SP	SP-169	W1	5	6	12	4	4	4	3
SP	SP-169	W2	4	7	14	1	5	5	4
SP	SP-169	W3	6	5	11	3	4	3	4
SP	SP-169	W4	7	7	16	2	5	5	4
SP	SP-170	W1	6	6	20	1	4	4	1
SP	SP-170	W2	5	7	25	2	4	3	1
SP	SP-170	W3	7	7	25	3	5	5	5
SP	SP-170	W4	6	5	25	4	4	3	2
SP	SP-171	W1	4	3	4	3	4	3	4
SP	SP-171	W2	4	6	7	1	4	5	5
SP	SP-171	W3	6	6	7	2	4	5	4
SP	SP-171	W4	5	2	0	4	3	1	1
WC	WC-EN-001	W1	4	6	15	3	4	4	3
WC	WC-EN-001	W2	5	6	20	1	3	4	4
WC	WC-EN-001	W3	5	6	20	2	4	4	4
WC	WC-EN-001	W4	6	5	0	4	2	1	2
WC	WC-EN-003	W1	2	3	7.5	2	3	4	3
WC	WC-EN-003	W2	5	2	5	4	3	2	4
WC	WC-EN-003	W3	7	5	8	3	4	4	4
WC	WC-EN-003	W4	6	6	7.5	1	4	4	4
WC	WC-EN-004	W1	6	5	14	2	3	2	3
WC	WC-EN-004	W2	6	5	15	3	3	2	4
WC	WC-EN-004	W3	6	7	25	4	4	4	4
WC	WC-EN-004	W4	6	7	35	1	5	4	5
WC	WC-EN-005	W1	5	3	5	3	2	2	4
WC	WC-EN-005	W2	6	5	8	1	3	4	4
WC	WC-EN-005	W3	6	5	9.5	2	3	4	4
WC	WC-EN-005	W4	6	5	6.5	4	2	3	3
WC	WC-EN-006	W1	6	7	23	1	4	4	4
WC	WC-EN-006	W2	5	5	16.5	3	3	3	4
WC	WC-EN-006	W3	4	3	17	2	2	3	3
WC	WC-EN-006	W4	4	4	18.5	4	3	4	3
WC	WC-EN-008	W1	3	5	9.99	2	3	2	5
WC	WC-EN-008	W2	5	2	9.99	3	3	2	5
WC	WC-EN-008	W3	6	6	19.95	1	4	4	5
WC	WC-EN-008	W4	5	3	5	4	1	1	4
WC	WC-EN-009	W1	6	3	10	4	2	2	2
WC	WC-EN-009	W2	6	2	15	3	4	3	4
WC	WC-EN-009	W3	7	5	12	1	2	2	4
WC	WC-EN-009	W4	5	3	15	2	4	4	4
WC	WC-EN-010	W1	6	3	10	4	2	4	3
WC	WC-EN-010	W2	7	5	15	2	3	4	3
WC	WC-EN-010	W3	7	3	12	1	3	4	3
WC	WC-EN-010	W4	6	5	10	3	2	4	3
WC	WC-EN-011	W1	6	3	9	3	2	4	4
WC	WC-EN-011	W2	6	3	5	4	2	3	4
WC	WC-EN-011	W3	6	5	9	1	2	4	4
WC	WC-EN-011	W4	6	5	8	2	2	4	4
WC	WC-EN-012	W1	5	5	19	4	3	4	4
WC	WC-EN-012	W2	5	6	25	2	4	4	4
WC	WC-EN-012	W3	5	6	20	3	3	3	4
WC	WC-EN-012	W4	5	6	29	1	4	4	4
WC	WC-EN-013	W1	6	6	4	1	4	2	4
WC	WC-EN-013	W2	3	6	3.5	2	4	4	4
WC	WC-EN-013	W3	5	3	0	4	3	2	3
WC	WC-EN-013	W4	4	3	1	3	2	3	4
WC	WC-EN-014	W1	3	5	18	3	5	5	5
WC	WC-EN-014	W2	6	3	16	4	3	4	4
WC	WC-EN-014	W3	5	3	8	1	2	4	4
WC	WC-EN-014	W4	2	6	12	2	2	2	1
WC	WC-EN-015	W1	4	7	65	1	4	3	5
WC	WC-EN-015	W2	4	6	65	3	4	4	4
WC	WC-EN-015	W3	4	6	65	4	4	4	4
WC	WC-EN-015	W4	4	6	65	2	4	4	4
WC	WC-EN-016	W1	3	6	16	1	4	3	3
WC	WC-EN-016	W2	5	2	0	4	2	1	4
WC	WC-EN-016	W3	5	7	15	3	4	3	3
WC	WC-EN-016	W4	6	6	15	2	3	2	3
WC	WC-EN-017	W1	4	6	15	4	4	4	5
WC	WC-EN-017	W2	5	5	30	1	5	4	4
WC	WC-EN-017	W3	4	5	25	3	4	4	4
WC	WC-EN-017	W4	4	6	15	2	3	4	2
WC	WC-EN-018	W1	3	4	8	4	2	3	4
WC	WC-EN-018	W2	5	5	13	3	4	4	4
WC	WC-EN-018	W3	5	5	14	2	4	4	4
WC	WC-EN-018	W4	5	6	16	1	5	5	5
WC	WC-EN-019	W1	6	4	2	4	1	2	3
WC	WC-EN-019	W2	5	6	6	1	3	4	4
WC	WC-EN-019	W3	5	5	3	3	2	2	3
WC	WC-EN-019	W4	6	6	6	2	4	4	4
WC	WC-EN-021	W1	2	6	6.5	1	4	4	4
WC	WC-EN-021	W2	2	2	0	4	2	1	4
WC	WC-EN-021	W3	6	6	4	3	2	4	4
WC	WC-EN-021	W4	6	5	0	2	2	4	3
WC	WC-EN-025	W1	5	6	25	1	4	4	5
WC	WC-EN-025	W2	6	5	19	2	4	4	4
WC	WC-EN-025	W3	5	2	3	4	1	1	1
WC	WC-EN-025	W4	7	3	6	3	3	2	2
WC	WC-EN-026	W1	5	5	20	4	3	2	4
WC	WC-EN-026	W2	5	6	30	1	5	4	5
WC	WC-EN-026	W3	5	6	25	3	4	4	4
WC	WC-EN-026	W4	5	6	35	2	4	4	4
WC	WC-EN-027	W1	7	6	17	1	4	4	4
WC	WC-EN-027	W2	5	4	5	4	3	2	2
WC	WC-EN-027	W3	7	6	8	2	3	4	4
WC	WC-EN-027	W4	7	5	6	3	3	3	3
WC	WC-EN-028	W1	3	4	9	4	2	3	5
WC	WC-EN-028	W2	6	6	21	1	4	3	5
WC	WC-EN-028	W3	6	6	17	2	4	3	5
WC	WC-EN-028	W4	5	5	11	3	3	3	5
WC	WC-EN-029	W1	5	5	10	2	1	2	4
WC	WC-EN-029	W2	4	6	20	1	4	4	4
WC	WC-EN-029	W3	6	6	8	3	3	3	4
WC	WC-EN-029	W4	5	3	5	4	1	2	2
WC	WC-EN-030	W1	5	7	50	1	4	4	4
WC	WC-EN-030	W2	6	6	30	2	4	4	5
WC	WC-EN-030	W3	2	5	20	3	3	3	4
WC	WC-EN-030	W4	2	3	10	4	2	2	4
WC	WC-EN-031	W1	4	4	8	3	3	3	4
WC	WC-EN-031	W2	5	2	15	2	3	3	3
WC	WC-EN-031	W3	6	6	30	1	4	3	4
WC	WC-EN-031	W4	5	6	10	4	3	2	3
WC	WC-EN-032	W1	2	4	12	4	2	3	5
WC	WC-EN-032	W2	5	2	7	2	1	3	4
WC	WC-EN-032	W3	4	4	12	3	3	3	5
WC	WC-EN-032	W4	4	2	7	1	1	3	5
WC	WC-EN-033	W1	4	4	7	4	2	2	3
WC	WC-EN-033	W2	5	5	6	3	2	3	2
WC	WC-EN-033	W3	4	4	8	1	2	3	3
WC	WC-EN-033	W4	4	5	9	2	3	3	2
WC	WC-EN-034	W1	6	6	15	3	4	5	5
WC	WC-EN-034	W2	4	6	23	2	4	4	4
WC	WC-EN-034	W3	5	6	17	4	3	4	2
WC	WC-EN-034	W4	5	6	16	1	4	3	3
WC	WC-EN-035	W1	6	6	16	3	4	4	4
WC	WC-EN-035	W2	6	6	13	4	3	4	4
WC	WC-EN-035	W3	6	6	15	2	4	4	3
WC	WC-EN-035	W4	6	6	19	1	4	4	4
WC	WC-EN-036	W1	6	6	16	3	4	4	4
WC	WC-EN-036	W2	6	5	14	1	4	3	4
WC	WC-EN-036	W3	6	7	13	2	4	4	4
WC	WC-EN-036	W4	6	5	15	4	4	4	3
WC	WC-EN-037	W1	5	7	30	2	5	4	5
WC	WC-EN-037	W2	5	6	25	1	5	4	4
WC	WC-EN-037	W3	6	5	11	4	2	2	3
WC	WC-EN-037	W4	6	6	20	3	4	3	4
WC	WC-EN-038	W1	6	6	18	1	4	4	5
WC	WC-EN-038	W2	7	6	19	2	5	4	5
WC	WC-EN-038	W3	5	6	12	4	3	3	4
WC	WC-EN-038	W4	5	6	16	3	4	4	4
WC	WC-FR-001	W1	2	5	12	4	2	4	3
WC	WC-FR-001	W2	6	5	35	1	5	4	5
WC	WC-FR-001	W3	3	5	20	2	4	4	2
WC	WC-FR-001	W4	3	4	12	3	3	3	1
WC	WC-FR-002	W1	5	2	0	4	2	2	1
WC	WC-FR-002	W2	5	2	0	2	3	4	2
WC	WC-FR-002	W3	5	5	25	1	3	4	4
WC	WC-FR-002	W4	5	5	15	3	3	4	3
WC	WC-FR-003	W1	5	3	8	3	2	3	4
WC	WC-FR-003	W2	5	5	12	2	3	5	4
WC	WC-FR-003	W3	5	5	8	4	2	3	3
WC	WC-FR-003	W4	5	5	10	1	4	4	2
WC	WC-FR-004	W1	5	6	13.5	1	4	4	4
WC	WC-FR-004	W2	5	1	0	4	2	2	2
WC	WC-FR-004	W3	6	3	10	3	3	4	4
WC	WC-FR-004	W4	6	5	10	2	4	4	4
WC	WC-FR-005	W1	4	5	16	4	3	3	4
WC	WC-FR-005	W2	5	4	14	3	2	2	2
WC	WC-FR-005	W3	4	5	22	2	4	3	2
WC	WC-FR-005	W4	4	5	24	1	4	4	4
WC	WC-FR-006	W1	5	5	10	1	3	3	3
WC	WC-FR-006	W2	6	5	0	3	2	4	3
WC	WC-FR-006	W3	6	3	4	2	2	2	1
WC	WC-FR-006	W4	5	1	0	4	1	1	1
WC	WC-FR-007	W1	6	6	9.5	1	4	5	5
WC	WC-FR-007	W2	6	5	6.5	2	4	3	4
WC	WC-FR-007	W3	4	1	0	4	2	3	3
WC	WC-FR-007	W4	3	4	0	3	2	3	1
WC	WC-FR-008	W1	5	5	6	3	3	4	3
WC	WC-FR-008	W2	3	5	12	1	4	4	3
WC	WC-FR-008	W3	5	3	5	4	2	1	2
WC	WC-FR-008	W4	5	5	10	2	3	4	4
WC	WC-FR-009	W1	5	4	17	2	2	5	4
WC	WC-FR-009	W2	4	3	10	4	2	4	5
WC	WC-FR-009	W3	5	6	80	1	4	2	4
WC	WC-FR-009	W4	4	6	55	3	4	3	3
WC	WC-FR-010	W1	6	7	20	1	5	4	5
WC	WC-FR-010	W2	7	7	15	3	5	4	5
WC	WC-FR-010	W3	6	4	8	2	3	3	4
WC	WC-FR-010	W4	5	6	30	4	3	3	4
WC	WC-FR-011	W1	5	5	10	4	3	4	4
WC	WC-FR-011	W2	6	4	10	3	3	3	4
WC	WC-FR-011	W3	6	5	15	1	4	4	4
WC	WC-FR-011	W4	6	5	12	2	4	4	4
WC	WC-FR-014	W1	6	4	12	2	2	3	2
WC	WC-FR-014	W2	5	5	18	3	4	4	3
WC	WC-FR-014	W3	4	5	15	4	3	2	2
WC	WC-FR-014	W4	3	5	15	1	3	4	3
WC	WC-FR-015	W1	6	6	35	1	4	4	4
WC	WC-FR-015	W2	3	5	30	3	4	4	4
WC	WC-FR-015	W3	3	3	18	4	2	2	2
WC	WC-FR-015	W4	3	6	40	2	4	3	4
WC	WC-FR-016	W1	5	4	15	3	1	4	3
WC	WC-FR-016	W2	4	2	37	2	4	4	4
WC	WC-FR-016	W3	5	6	40	1	5	5	4
WC	WC-FR-016	W4	6	4	12	4	2	3	2
WC	WC-FR-017	W1	3	6	10	3	4	4	4
WC	WC-FR-017	W2	6	5	0	4	2	2	3
WC	WC-FR-017	W3	6	5	8	1	4	3	4
WC	WC-FR-017	W4	6	6	8	2	3	4	3

## Sheet: TemporalPerception
Panel	Participant	Wine	Period	Description	Keywords
WC	WC-EN-001	W1	AEF1	Fruity and complex	fruity, complex
WC	WC-EN-001	W1	AEF2	Not very fruity	not_fruity
WC	WC-EN-001	W1	AEF3	Sticky tannins, Some black fruit	sticky_tannic, black_fruit
WC	WC-EN-001	W2	AEF1	Fruity, low tannins	fruity, tannic_low
WC	WC-EN-001	W2	AEF2	Fruity, sticky Tannins	fruity, sticky_tannic
WC	WC-EN-001	W2	AEF3	Fruity, sticky tannins, easy drinking wine	fruity, sticky_tannic, easy
WC	WC-EN-001	W3	AEF1	Complex	complex
WC	WC-EN-001	W3	AEF2	Complex	complex
WC	WC-EN-001	W3	AEF3	Complex, low in alcohol and tannins	complex, alcohol_low, tannic_low
WC	WC-EN-001	W4	AEF1	Light alcohol, no tannins and not very complex	alcohol_low, not_tannic, not_complex
WC	WC-EN-001	W4	AEF2	Higher alcohol and some tannins	alcohol_high, tannic
WC	WC-EN-001	W4	AEF3	High alcohol, low tannins	alcohol_high, tannic_low
WC	WC-EN-003	W1	AEF1	old fruit; no freshness and oak prevailes	oak, ripe_fruit, not_fresh
WC	WC-EN-003	W1	AEF2	still oak prevailing	oak
WC	WC-EN-003	W1	AEF3	stewed fruit and oak prevailence	oak, cooked_fruit
WC	WC-EN-003	W2	AEF1	rough tannins and stewed fruit again	cooked_fruit, rough
WC	WC-EN-003	W2	AEF2	oak influence kicks in	oak
WC	WC-EN-003	W2	AEF3	some stewed fruit and oak influence	oak, cooked_fruit
WC	WC-EN-003	W3	AEF1	sour	sour
WC	WC-EN-003	W3	AEF2	sourness leaves for more riper tones and oak derived notes	sour, oak, ripe
WC	WC-EN-003	W3	AEF3	very much oak oriented	oak
WC	WC-EN-003	W4	AEF1	full of fresh fruit; high acid	acid_high, fruity
WC	WC-EN-003	W4	AEF2	more developing in the mouth feeling
WC	WC-EN-003	W4	AEF3	smooth, decent acid to remain fresh but also show complexity	acid, fresh, complex, smooth
WC	WC-EN-004	W1	AEF1	oak influenced; grippy tannins	oak, rough
WC	WC-EN-004	W1	AEF2	thin mid palate	thin
WC	WC-EN-004	W1	AEF3	young wine; lower quality	young
WC	WC-EN-004	W2	AEF1	acid_high; young wine	acid, young
WC	WC-EN-004	W2	AEF2	young tannins on the palate; green	tannic, green
WC	WC-EN-004	W2	AEF3	lingering mouthfeel	long
WC	WC-EN-004	W3	AEF1	Full bodied; fruity	fruity, strong
WC	WC-EN-004	W3	AEF2	Drying sensation;	drying
WC	WC-EN-004	W3	AEF3	Fruity aromas; black fruit flavors	fruity, black_fruit
WC	WC-EN-004	W4	AEF1	high quality; ageworthy;
WC	WC-EN-004	W4	AEF2	round mouthfeel; black fruit on the palate	black_fruit, round
WC	WC-EN-004	W4	AEF3	long finish	long
WC	WC-EN-005	W1	AEF1	acid, simple fruit aromas	acid, fruity, simple
WC	WC-EN-005	W1	AEF2	with astringent tanin,	astringent
WC	WC-EN-005	W1	AEF3	acid and astringent	acid, astringent
WC	WC-EN-005	W2	AEF1	pleasant, woody	woody
WC	WC-EN-005	W2	AEF2	woody, spicy, fruity	woody, spicy, fruity
WC	WC-EN-005	W2	AEF3	bitter	bitter
WC	WC-EN-005	W3	AEF1	pleasant, cooked red fruit, some	red_fruit, cooked_fruit
WC	WC-EN-005	W3	AEF2	smooth, cooked red fruits	red_fruit, cooked_fruit, smooth
WC	WC-EN-005	W3	AEF3	smooth, moderate length,	smooth
WC	WC-EN-005	W4	AEF1	cooked red fruits, floral	red_fruit, cooked_fruit, floral
WC	WC-EN-005	W4	AEF2	low acidity,	acid_low
WC	WC-EN-005	W4	AEF3	flat, simple fruit, lack of body	fruity, simple, body_low, bland
WC	WC-EN-006	W1	AEF1	in the nose red and black fruit notes. in the palate firstly very ripe red and fruits .	red_fruit, black_fruit, ripe_fruit
WC	WC-EN-006	W1	AEF2	then gloves, nutmeg in the nose. in the palate more toastiness than spice aromas.	clove, nutmeg, burnt_toast, spicy
WC	WC-EN-006	W1	AEF3	in the nose toastiness and also in the palate.	burnt_toast
WC	WC-EN-006	W2	AEF1	eucalyptus in the nose. in the palate toastiness, oak	eucalyptus, burnt_toast, oak
WC	WC-EN-006	W2	AEF2	dried flowers and dried red fruits, same in the palate	floral, dried_fruit, red_fruit
WC	WC-EN-006	W2	AEF3	in the palate dried red fruits and balsamic notes	dried_fruit, red_fruit, balsamic
WC	WC-EN-006	W3	AEF1	interesting in the nose, with red fruit aromas, but not so interesting in the palate	red_fruit
WC	WC-EN-006	W3	AEF2	powdery tannins	tannic
WC	WC-EN-006	W3	AEF3	oakyness and still tannins	oak, tannic
WC	WC-EN-006	W4	AEF1	balsamic	balsamic
WC	WC-EN-006	W4	AEF2	oaky	oak
WC	WC-EN-006	W4	AEF3	slightly chocolate	chocolate
WC	WC-EN-008	W1	AEF1	fruity, intens	fruity, intense
WC	WC-EN-008	W1	AEF2	a bit harsh	harsh
WC	WC-EN-008	W1	AEF3	higher tannin, a bit disturbing alcohol and bitter aftertaste	tannic_high, alcohol, bitter
WC	WC-EN-008	W2	AEF1	jammy	jam
WC	WC-EN-008	W2	AEF2	one dimensional in flavour
WC	WC-EN-008	W2	AEF3	tannic/ high tannin	tannic_high
WC	WC-EN-008	W3	AEF1	red fruit, some herbal notes	red_fruit, herbaceous
WC	WC-EN-008	W3	AEF2	oak flavour	oak
WC	WC-EN-008	W3	AEF3	smooth tannin, some liqorish, red fruit again	smooth, berry, licorice
WC	WC-EN-008	W4	AEF1	fruity	fruity
WC	WC-EN-008	W4	AEF2	bitter and astringend	bitter, astringent
WC	WC-EN-008	W4	AEF3	tannin and low in flavour intensity	tannic, intense_low
WC	WC-EN-009	W1	AEF1	watery	watery
WC	WC-EN-009	W1	AEF2	Soft and less aroma	soft
WC	WC-EN-009	W1	AEF3	Slightly have some strawberry after-taste	strawberry
WC	WC-EN-009	W2	AEF1	Vegetable and pepper	pepper, vegetable
WC	WC-EN-009	W2	AEF2	Smoke and chocolate	smokey, chocolate
WC	WC-EN-009	W2	AEF3	Long finish and more tannin	long, tannic
WC	WC-EN-009	W3	AEF1	Raspberry	raspberry
WC	WC-EN-009	W3	AEF2	Slightly, has some chocolate	chocolate
WC	WC-EN-009	W3	AEF3	herbaceous and licorice	licorice, herbaceous
WC	WC-EN-009	W4	AEF1	Blackcurrant	blackcurrant
WC	WC-EN-009	W4	AEF2	Vegetable and licorice	licorice, vegetable
WC	WC-EN-009	W4	AEF3	Sweetness after-taste and pepper	sweet, pepper
WC	WC-EN-010	W1	AEF1	unbalanced	not_balanced
WC	WC-EN-010	W1	AEF2	woody	woody
WC	WC-EN-010	W1	AEF3	not my style
WC	WC-EN-010	W2	AEF1	tannic	tannic
WC	WC-EN-010	W2	AEF2	good
WC	WC-EN-010	W2	AEF3	nice finish	long
WC	WC-EN-010	W3	AEF1	gripy tannins	rough
WC	WC-EN-010	W3	AEF2	unbalanced	not_balanced
WC	WC-EN-010	W3	AEF3	too young	young
WC	WC-EN-010	W4	AEF1	woody	woody
WC	WC-EN-010	W4	AEF2	alcohol not well integrated	alcohol
WC	WC-EN-010	W4	AEF3	woody	woody
WC	WC-EN-011	W1	AEF1	FRUITY NOSE	fruity
WC	WC-EN-011	W1	AEF2	Tannic/ harsh/unbalanced	not_balanced, harsh, tannic
WC	WC-EN-011	W1	AEF3	unbalanced/not fruity	not_balanced
WC	WC-EN-011	W2	AEF1	harsh/unbalanced	not_balanced, harsh
WC	WC-EN-011	W2	AEF2	harsh/unbalanced	not_balanced, harsh
WC	WC-EN-011	W2	AEF3	harsh/unbalanced	not_balanced, harsh
WC	WC-EN-011	W3	AEF1	nice nose/ fruity/ some secondary aromas	fruity, secondary_aroma
WC	WC-EN-011	W3	AEF2	unbalanced/high tannin	not_balanced, tannic_high
WC	WC-EN-011	W3	AEF3	unbalanced/high tannin	not_balanced, tannic_high
WC	WC-EN-011	W4	AEF1	jammy/fruity	jam, fruity
WC	WC-EN-011	W4	AEF2	unbalanced/overly acidic	acid_high, not_balanced
WC	WC-EN-011	W4	AEF3	unbalanced/overly ACIDIC	acid_high, not_balanced
WC	WC-EN-012	W1	AEF1	red berries	red_fruit
WC	WC-EN-012	W1	AEF2	oak	oak
WC	WC-EN-012	W1	AEF3	nothing
WC	WC-EN-012	W2	AEF1	yogurt	yogurt
WC	WC-EN-012	W2	AEF2	fruity, cedar, spices	fruity, cedar, spicy
WC	WC-EN-012	W2	AEF3	cedar, oak	cedar, oak
WC	WC-EN-012	W3	AEF1	oak, earthy	oak, earthy
WC	WC-EN-012	W3	AEF2	fruity, floral	fruity, floral
WC	WC-EN-012	W3	AEF3	alcohol	alcohol
WC	WC-EN-012	W4	AEF1	spice, red berries	spicy, red_fruit
WC	WC-EN-012	W4	AEF2	fruity, spices, floral, earthy	fruity, spicy, floral, earthy
WC	WC-EN-012	W4	AEF3	oak, wood, spices	oak, woody, spicy
WC	WC-EN-013	W1	AEF1	TANNINS	tannic
WC	WC-EN-013	W1	AEF2	RED FRUITS	red_fruit
WC	WC-EN-013	W1	AEF3	ACIDITY	acid
WC	WC-EN-013	W2	AEF1	TANNINS	tannic
WC	WC-EN-013	W2	AEF2	RED FRUITS,PEPPERY AROMAS	red_fruit, pepper
WC	WC-EN-013	W2	AEF3	ACIDITY	acid
WC	WC-EN-013	W3	AEF1	ACIDITY	acid
WC	WC-EN-013	W3	AEF2	FRUITY AROMAS	fruity
WC	WC-EN-013	W3	AEF3	TANNINS, ALCOHOL	tannic, alcohol
WC	WC-EN-013	W4	AEF1	RED FRUIT AROMAS	red_fruit
WC	WC-EN-013	W4	AEF2	TANNINS, BITTERNESS	tannic, bitter
WC	WC-EN-013	W4	AEF3	NOTHING
WC	WC-EN-014	W1	AEF1	strong	strong
WC	WC-EN-014	W1	AEF2	lively	lively
WC	WC-EN-014	W1	AEF3	better than the first two
WC	WC-EN-014	W2	AEF1	spicy	spicy
WC	WC-EN-014	W2	AEF2	simple	simple
WC	WC-EN-014	W2	AEF3	lacking energy
WC	WC-EN-014	W3	AEF1	simple	simple
WC	WC-EN-014	W3	AEF2	thin	thin
WC	WC-EN-014	W3	AEF3	uninteresting
WC	WC-EN-014	W4	AEF1	warm	warm
WC	WC-EN-014	W4	AEF2	spicy	spicy
WC	WC-EN-014	W4	AEF3	herbaceous	herbaceous
WC	WC-EN-015	W1	AEF1	violet, cherry	violet, cherry
WC	WC-EN-015	W1	AEF2	strawberry, red cherry	strawberry, cherry
WC	WC-EN-015	W1	AEF3	earth, wet leaves	earthy, leave
WC	WC-EN-015	W2	AEF1	oak	oak
WC	WC-EN-015	W2	AEF2	dark cherry, plum,	cherry, plum
WC	WC-EN-015	W2	AEF3	tannins are high, dark chocolate, vanilla	tannic_high, chocolate, vanilla
WC	WC-EN-015	W3	AEF1	oak	oak
WC	WC-EN-015	W3	AEF2	violet, cherry,	violet, cherry
WC	WC-EN-015	W3	AEF3	tannins are long and persistant, a hint of vanilla and chocolate	long, tannic, vanilla, chocolate
WC	WC-EN-015	W4	AEF1	oak	oak
WC	WC-EN-015	W4	AEF2	dark cherry, oak, plum,	cherry, oak, plum
WC	WC-EN-015	W4	AEF3	butterscotch, vanilla, tannins are long and persistant, a liitle bit of chocolate	tannic, vanilla, long, chocolate, butterscotch
WC	WC-EN-016	W1	AEF1	very dry	dry
WC	WC-EN-016	W1	AEF2	spicy	spicy
WC	WC-EN-016	W1	AEF3	quite complex and long finish	complex, long
WC	WC-EN-016	W2	AEF1	sharp acidity	acid_high
WC	WC-EN-016	W2	AEF2	fruity	fruity
WC	WC-EN-016	W2	AEF3	bitter and acidic	bitter, acid
WC	WC-EN-016	W3	AEF1	dry	dry
WC	WC-EN-016	W3	AEF2	complex	complex
WC	WC-EN-016	W3	AEF3	long finish and spicy	long, spicy
WC	WC-EN-016	W4	AEF1	very dry	dry
WC	WC-EN-016	W4	AEF2	warm in alcohol	alcohol, warm
WC	WC-EN-016	W4	AEF3	chocolate and very dry	chocolate, dry
WC	WC-EN-017	W1	AEF1	dry, herbaceous, toasty, oaky	burnt_toast, oak, herbaceous, dry
WC	WC-EN-017	W1	AEF2	dry, some red fruits, oaky	red_fruit, oak, dry
WC	WC-EN-017	W1	AEF3	oaky, green, vanilla	green, oak, vanilla
WC	WC-EN-017	W2	AEF1	spicy, green, oaky	green, oak, spicy
WC	WC-EN-017	W2	AEF2	oaky, green, powerful	oak, green, strong
WC	WC-EN-017	W2	AEF3	firm tannings and long finish, good acidity	tannic, long, acid
WC	WC-EN-017	W3	AEF1	fruity, expressive	fruity, odorous
WC	WC-EN-017	W3	AEF2	oaky, with some freshness of red fruit	oak, red_fruit, fresh
WC	WC-EN-017	W3	AEF3	high tannings, medium finish	tannic_high
WC	WC-EN-017	W4	AEF1	fruity	fruity
WC	WC-EN-017	W4	AEF2	floral, liqorice	floral, licorice
WC	WC-EN-017	W4	AEF3	fruity, smooth tannings	fruity, smooth
WC	WC-EN-018	W1	AEF1	dry, medium - acidity, high alcohol	acid, dry, alcohol_high
WC	WC-EN-018	W1	AEF2	vegetal notes, like leafy, not very fruity, medium + tannin, not very fine	tannic, vegetative, leave
WC	WC-EN-018	W1	AEF3	good balance, the aroma covered well the high alcohol, accept quality	balanced, alcohol_high, aromatic
WC	WC-EN-018	W2	AEF1	Dry, medium acidity, mediun alcohol	acid, dry, alcohol
WC	WC-EN-018	W2	AEF2	Medium plus tannin, not very fine, medium plus body, forest floor, wet leaves, red and black fruit, strawberry, cranberry, black currant	forest, blackcurrant, strawberry, red_fruit, tannic, vegetative, black_fruit, body
WC	WC-EN-018	W2	AEF3	Medium finish, good balance, good quality	balanced
WC	WC-EN-018	W3	AEF1	dry, medium plus acidity,	acid, dry
WC	WC-EN-018	W3	AEF2	black fruit, black cherry, black currant, medium body,	blackcurrant, black_fruit, cherry, body
WC	WC-EN-018	W3	AEF3	medium - finish, ceder, toasty	cedar, burnt_toast
WC	WC-EN-018	W4	AEF1	Dry, ruby color, clean, mediun + acidity	acid, dry, clean
WC	WC-EN-018	W4	AEF2	Red fruit, red current, medium tannin, mediun alcohol, chocolate aroma, forest floor, a little bit leafy	tannic, alcohol, red_fruit, chocolate, forest, leave
WC	WC-EN-018	W4	AEF3	Medium finish, balanced, some complexity, good quality	balanced, complex
WC	WC-EN-019	W1	AEF1	meaty and vegetal	meaty, vegetative
WC	WC-EN-019	W1	AEF2	fruits and oak	fruity, oak
WC	WC-EN-019	W1	AEF3	coffee, toast	coffee, burnt_toast
WC	WC-EN-019	W2	AEF1	fruits	fruity
WC	WC-EN-019	W2	AEF2	Coffee, toast	coffee, burnt_toast
WC	WC-EN-019	W2	AEF3	coffee, toast	coffee, burnt_toast
WC	WC-EN-019	W3	AEF1	Acidity, animal, meaty	acid, animal, meaty
WC	WC-EN-019	W3	AEF2	Fruits, toast, coffee	fruity, burnt_toast, coffee
WC	WC-EN-019	W3	AEF3	warm and bitter	warm, bitter
WC	WC-EN-019	W4	AEF1	red fruits	red_fruit
WC	WC-EN-019	W4	AEF2	oak, coffee, toast	oak, coffee, burnt_toast
WC	WC-EN-019	W4	AEF3	smoke, cedar	smokey, cedar
WC	WC-EN-021	W1	AEF1	soft on the nose, quite dark in colour, peppery, black fruits	pepper, black_fruit, soft
WC	WC-EN-021	W1	AEF2	more black fruits, more vegetal aromas, , but still soft, and a bit of oakyness	earthy, vegetative, soft, black_fruit, oak
WC	WC-EN-021	W1	AEF3	a good wine, with soft tannins, vanilla, plum and cherry on palate	soft, vanilla, plum, cherry
WC	WC-EN-021	W2	AEF1	not so intense, more vegetal than the last	vegetative
WC	WC-EN-021	W2	AEF2	in the mouth it is more tannic	tannic
WC	WC-EN-021	W2	AEF3	watery, too tannic, not to my taste, lacking a balance of fruit and also acidity	tannic_high, watery, acid_low
WC	WC-EN-021	W3	AEF1	soft fruity smell and palate	fruity, soft
WC	WC-EN-021	W3	AEF2	fruity, warm	fruity, warm
WC	WC-EN-021	W3	AEF3	good, fruity, balanced acidity and tannin	fruity, balanced, acid, tannic
WC	WC-EN-021	W4	AEF1	oaked, and quite pronounced alcohol on the nose	oak, alcohol_high
WC	WC-EN-021	W4	AEF2	softer in mouth than expected by nose	soft
WC	WC-EN-021	W4	AEF3	an ok wine, with less fruit than i would like with the oak	oak, fruity
WC	WC-EN-025	W1	AEF1	blend of cabernet sauvignon and merlot
WC	WC-EN-025	W1	AEF2	still developing and the tannic was quiet raw but do see the potential of aging	rough
WC	WC-EN-025	W1	AEF3	good wine
WC	WC-EN-025	W2	AEF1	cabernet sauvignon
WC	WC-EN-025	W2	AEF2	cabernet sauvignon, too young, still some vegetal characteristics	young, vegetative
WC	WC-EN-025	W2	AEF3	cabernet sauvignion blanc, it needs time to matured	young
WC	WC-EN-025	W3	AEF1	pungent on the nose and the palate, not sure the variety and also not really like it	pungent
WC	WC-EN-025	W3	AEF2	rusic tannic, some horsy smells on the nose	horsey, rough
WC	WC-EN-025	W3	AEF3	faulty wine?	faulty
WC	WC-EN-025	W4	AEF1	on the nose it was dominant with black fruit	black_fruit
WC	WC-EN-025	W4	AEF2	temprnillao blend with something else
WC	WC-EN-025	W4	AEF3	bitterness, some earthy sense, tannin behind the tongue	bitter, earthy, tannic
WC	WC-EN-026	W1	AEF1	Carbnet,medium oak influenced, young	oak, young
WC	WC-EN-026	W1	AEF2	a bit vegetal, some medium toasted oak influence, red berry	oak, red_fruit, vegetative, burnt_toast
WC	WC-EN-026	W1	AEF3	can be aged, cherry, good, medium alcohol, m+ finish, red berry,	cherry, alcohol, young, red_fruit
WC	WC-EN-026	W2	AEF1	delicate, fruity, high tannins, well aged,	fruity, tannic_high
WC	WC-EN-026	W2	AEF2	chocolate, fruity, red berry, M+ acidity, m+ tannins,	chocolate, fruity, red_fruit, acid, tannic
WC	WC-EN-026	W2	AEF3	really good, old barrel aging,	woody
WC	WC-EN-026	W3	AEF1	cherry, fruity, good	cherry, fruity
WC	WC-EN-026	W3	AEF2	fruity, old barrel aging, m tannins, m+ acidity	fruity, woody, tannic, acid
WC	WC-EN-026	W3	AEF3	can be aged, mushrooms,very good, well balanced	mushroom, balanced, young
WC	WC-EN-026	W4	AEF1	a bit smokness, some ash taste, red berry	smokey, ash, red_fruit
WC	WC-EN-026	W4	AEF2	chocolate, high alcohol, mushroom, pinot noir,	chocolate, alcohol_high, mushroom
WC	WC-EN-026	W4	AEF3	ash taste, m+ acidity, m tannins, oak influenced,	ash, oak, acid, tannic
WC	WC-EN-027	W1	AEF1	tannic and complex	tannic, complex
WC	WC-EN-027	W1	AEF2	tannic	tannic
WC	WC-EN-027	W1	AEF3	tannic; fruity; tannic	tannic, fruity
WC	WC-EN-027	W2	AEF1	fruity	fruity
WC	WC-EN-027	W2	AEF2	dry;red fruits	dry, red_fruit
WC	WC-EN-027	W2	AEF3	very dry; tannic; bitter in the end	dry, tannic, bitter
WC	WC-EN-027	W3	AEF1	fruity	fruity
WC	WC-EN-027	W3	AEF2	fruity	fruity
WC	WC-EN-027	W3	AEF3	fruity and tannic	fruity, tannic
WC	WC-EN-027	W4	AEF1	fresh fruity and not complex	fruity, not_complex, fresh
WC	WC-EN-027	W4	AEF2	fresh fruity	fruity, fresh
WC	WC-EN-027	W4	AEF3	fresh fruity; bitter in the end; no tannic; no complex	fruity, bitter, tannic_low, not_complex, fresh
WC	WC-EN-028	W1	AEF1	lacking intensity	intense_low
WC	WC-EN-028	W1	AEF2	rather tannic, touch of black fruit	tannic, black_fruit
WC	WC-EN-028	W1	AEF3	a little bitter; drying, some red fruit; excessively warm	bitter_low, red_fruit, warm, drying
WC	WC-EN-028	W2	AEF1	quite light and elegant; touch of acid developping some cassis fruit:	blackcurrant, acid_low, light
WC	WC-EN-028	W2	AEF2	tannin starts to build, ,more black fruit, remains elegant, attractive but not very concentrated.	concentrated_low, tannic, black_fruit
WC	WC-EN-028	W2	AEF3	drying, but very fine tannin; moderate length, some earthy cedar complexity,	earthy, tannic, earthy, complex, cedar, drying
WC	WC-EN-028	W3	AEF1	moderately acidic, some cherry red fruit.	acid, cherry, red_fruit
WC	WC-EN-028	W3	AEF2	a touch more tannic, a bit more earthy,	earthy, tannic
WC	WC-EN-028	W3	AEF3	the acid returns, tannin dries it out a bit, still some cherry fruit:	acid, tannic, cherry, drying
WC	WC-EN-028	W4	AEF1	low intensity some oak and red fruit:	oak, red_fruit, intense_low
WC	WC-EN-028	W4	AEF2	similar, but the oak develops: not complex	oak, berry, not_complex
WC	WC-EN-028	W4	AEF3	surprisingly textural, a little warm and not very long. touch of earthiness, simple but quite attractive:	earthy, warm, not_long, not_complex, tannic
WC	WC-EN-029	W1	AEF1	Red fruits	red_fruit
WC	WC-EN-029	W1	AEF2	tannins, oaky, vanilla	tannic, oak, vanilla
WC	WC-EN-029	W1	AEF3	red fruits again, slightly spicies, short finish	red_fruit, spicy, not_long
WC	WC-EN-029	W2	AEF1	black berry , ripe fruit	ripe_fruit, black_fruit
WC	WC-EN-029	W2	AEF2	ripe red fruit, jammy	red_fruit, ripe_fruit, jam
WC	WC-EN-029	W2	AEF3	oaky like spicies, vanilla	oak, vanilla, spicy
WC	WC-EN-029	W3	AEF1	RED FRUITS	red_fruit
WC	WC-EN-029	W3	AEF2	TANNINS, CLOVES	tannic, clove
WC	WC-EN-029	W3	AEF3	GREEN BELL PEPPERY, vanilla, finish short	bell_pepper, vanilla, not_long
WC	WC-EN-029	W4	AEF1	Slightly acidity aromas, almost nothing	acid_low
WC	WC-EN-029	W4	AEF2	viscocity	thick
WC	WC-EN-029	W4	AEF3	a little bit sweet, jammy, cooked fruits	cooked_fruit, sweet, jam
WC	WC-EN-030	W1	AEF1	spicy	spicy
WC	WC-EN-030	W1	AEF2	fruity	fruity
WC	WC-EN-030	W1	AEF3	tannin	tannic
WC	WC-EN-030	W2	AEF1	fruity	fruity
WC	WC-EN-030	W2	AEF2	oaky	oak
WC	WC-EN-030	W2	AEF3	smooth	smooth
WC	WC-EN-030	W3	AEF1	fruity	fruity
WC	WC-EN-030	W3	AEF2	creamy	creamy
WC	WC-EN-030	W3	AEF3	spicy	spicy
WC	WC-EN-030	W4	AEF1	smoky	smokey
WC	WC-EN-030	W4	AEF2	fruity	fruity
WC	WC-EN-030	W4	AEF3	spicy	spicy
WC	WC-EN-031	W1	AEF1	fruit	fruity
WC	WC-EN-031	W1	AEF2	nut	nutty
WC	WC-EN-031	W1	AEF3	smoke	smokey
WC	WC-EN-031	W2	AEF1	fruit	fruity
WC	WC-EN-031	W2	AEF2	spicy	spicy
WC	WC-EN-031	W2	AEF3	wet leaves	leave
WC	WC-EN-031	W3	AEF1	meaty	meaty
WC	WC-EN-031	W3	AEF2	spicy	spicy
WC	WC-EN-031	W3	AEF3	fruit	fruity
WC	WC-EN-031	W4	AEF1	fruity	fruity
WC	WC-EN-031	W4	AEF2	chocolate	chocolate
WC	WC-EN-031	W4	AEF3	bitterness	bitter
WC	WC-EN-032	W1	AEF1	black fruit, bell pepper	bell_pepper, black_fruit
WC	WC-EN-032	W1	AEF2	some oak, tabacco	oak, tobacco
WC	WC-EN-032	W1	AEF3	some intensity, not a well maded wine but have some classic Bordeaux nose: blackcurrent; oak, bell pepper	oak, blackcurrant, bell_pepper, intense
WC	WC-EN-032	W2	AEF1	simple, weak intensity, some black fruit	simple, intense_low, black_fruit
WC	WC-EN-032	W2	AEF2	some herbal, still some black fruit, and some red fruit	red_fruit, herbaceous, black_fruit
WC	WC-EN-032	W2	AEF3	simple, no intensity, no length, average wine	simple, not_long, intense_low
WC	WC-EN-032	W3	AEF1	red fruit	red_fruit
WC	WC-EN-032	W3	AEF2	cinnamen, earthy, vanilla	earthy, vanilla, cinnamon
WC	WC-EN-032	W3	AEF3	some gamey flavor, red fruit, drinkable, not much conplexity	red_fruit, not_complex
WC	WC-EN-032	W4	AEF1	red fruit, earthy, simple	earthy, red_fruit, simple
WC	WC-EN-032	W4	AEF2	no complexity, slight spicy	not_complex, spicy
WC	WC-EN-032	W4	AEF3	average wine, simple, red fruit with earthy and spice	simple, red_fruit, earthy , spicy
WC	WC-EN-033	W1	AEF1	red fruits	red_fruit
WC	WC-EN-033	W1	AEF2	nothing
WC	WC-EN-033	W1	AEF3	smoke	smokey
WC	WC-EN-033	W2	AEF1	red fruits	red_fruit
WC	WC-EN-033	W2	AEF2	balance	balanced
WC	WC-EN-033	W2	AEF3	nothing
WC	WC-EN-033	W3	AEF1	a not a very full body	body
WC	WC-EN-033	W3	AEF2	nothing
WC	WC-EN-033	W3	AEF3	a average level
WC	WC-EN-033	W4	AEF1	high intensity	intense_high
WC	WC-EN-033	W4	AEF2	normal
WC	WC-EN-033	W4	AEF3	nothing
WC	WC-EN-034	W1	AEF1	blackberry, blueberry	blackberry, blueberry
WC	WC-EN-034	W1	AEF2	black pepper, tabacco	pepper, tobacco
WC	WC-EN-034	W1	AEF3	mushroom	mushroom
WC	WC-EN-034	W2	AEF1	bluberry, blackberry	blueberry, blackberry
WC	WC-EN-034	W2	AEF2	cocoa, white pepper	cocoa, pepper
WC	WC-EN-034	W2	AEF3	wet wood	woody
WC	WC-EN-034	W3	AEF1	raspberry, blueberry	raspberry, blueberry
WC	WC-EN-034	W3	AEF2	tabacco, cocoa, earthy	tobacco, cocoa, earthy
WC	WC-EN-034	W3	AEF3	nothing
WC	WC-EN-034	W4	AEF1	fruity:raspberry, blueberry. Floral	fruity, raspberry, blueberry, floral
WC	WC-EN-034	W4	AEF2	oaky, tobacco, coffee, pepper	tobacco, coffee, pepper, oak
WC	WC-EN-034	W4	AEF3	nothing
WC	WC-EN-035	W1	AEF1	red fruits flavors and smoking flavors	red_fruit, smokey
WC	WC-EN-035	W1	AEF2	chocolate	chocolate
WC	WC-EN-035	W1	AEF3	chocolate and smoking flavors	chocolate, smokey
WC	WC-EN-035	W2	AEF1	red fruits flavors and a little bit jam	red_fruit, jam
WC	WC-EN-035	W2	AEF2	oka flavor	oak
WC	WC-EN-035	W2	AEF3	mushroom	mushroom
WC	WC-EN-035	W3	AEF1	red fruits flavors	red_fruit
WC	WC-EN-035	W3	AEF2	plum	plum
WC	WC-EN-035	W3	AEF3	chocolate	chocolate
WC	WC-EN-035	W4	AEF1	black fruits, spice flavors and some black pepper and smoking	spicy, pepper, smokey, black_fruit
WC	WC-EN-035	W4	AEF2	smoking and more spice	smokey, spicy
WC	WC-EN-035	W4	AEF3	earth and forest, leather	earthy, leather, forest
WC	WC-EN-036	W1	AEF1	red; mature; plum, red baked apple; cherry	plum, cherry, cooked_fruit, maturity, apple
WC	WC-EN-036	W1	AEF2	mature red cherry, very fruity, balance, warm	cherry, fruity, balanced, warm, ripe
WC	WC-EN-036	W1	AEF3	red fruit; a little less of structure; maybe the tannins are not shrong enough, but i like this kinds of wine	red_fruit, tannic_low
WC	WC-EN-036	W2	AEF1	apple, not very mature apple; flower; red fruit, spicy,	floral, red_fruit, spicy, apple, maturity_low
WC	WC-EN-036	W2	AEF2	the acidity and the tannin are stronger than the first one, like powerful and with energy, the aroma are fresh	acid, tannic, fresh, strong
WC	WC-EN-036	W2	AEF3	fresh, red fruits, with medium + acidity and tannins, maybe can be olked in 3 years,	acid, red_fruit, tannic, young, fresh
WC	WC-EN-036	W3	AEF1	include many kinds of black fruit, black plum, black current, paper, balance	blackcurrant, plum, balanced, black_fruit, paper
WC	WC-EN-036	W3	AEF2	a little bit bitter, not very complex, but It will good if served with meal with heavy sause	bitter, not_complex
WC	WC-EN-036	W3	AEF3	the finish is medium to medium plus, mature	maturity
WC	WC-EN-036	W4	AEF1	have lots of 2nd aroma, very fresh, black brarry, cheese, medium+acidity, fresh	acid, secondary_aroma, cheese, black_fruit, tannic, fresh
WC	WC-EN-036	W4	AEF2	fresh, comfortable acidity, balance tannins	fresh, tannic, acid, balanced
WC	WC-EN-036	W4	AEF3	the finish is medium, maybe not long enough, I think it may not very complex, but very special with that kinds of aroma	not_complex
WC	WC-EN-037	W1	AEF1	mixed berries	berry
WC	WC-EN-037	W1	AEF2	chocolate	chocolate
WC	WC-EN-037	W1	AEF3	cocoa	cocoa
WC	WC-EN-037	W2	AEF1	red mixed berries	red_fruit
WC	WC-EN-037	W2	AEF2	liquorice	licorice
WC	WC-EN-037	W2	AEF3	earthy, leather	earthy, leather
WC	WC-EN-037	W3	AEF1	fresh red fruits	red_fruit, fresh
WC	WC-EN-037	W3	AEF2	juicy red berries	red_fruit, juicy
WC	WC-EN-037	W3	AEF3	a bit hint of coconut	coconut
WC	WC-EN-037	W4	AEF1	flora like voilet patel	floral, violet
WC	WC-EN-037	W4	AEF2	just opened voilet	violet
WC	WC-EN-037	W4	AEF3	fully riped voilet and slightly chocolate	violet, chocolate
WC	WC-EN-038	W1	AEF1	warm	warm
WC	WC-EN-038	W1	AEF2	fruity	fruity
WC	WC-EN-038	W1	AEF3	oaky, tannic	oak, tannic
WC	WC-EN-038	W2	AEF1	fresh	fresh
WC	WC-EN-038	W2	AEF2	very tannic	tannic_high
WC	WC-EN-038	W2	AEF3	vanilla flavoured, oaky	vanilla, oak
WC	WC-EN-038	W3	AEF1	high in alcohol	alcohol_high
WC	WC-EN-038	W3	AEF2	tannic	tannic
WC	WC-EN-038	W3	AEF3	aoky	oak
WC	WC-EN-038	W4	AEF1	high in alcohol	alcohol_high
WC	WC-EN-038	W4	AEF2	black berries	black_fruit
WC	WC-EN-038	W4	AEF3	very oaky, tannic, vanilla	oak, tannic, vanilla
WC	WC-FR-001	W1	AEF1	typique d'un bordeaux
WC	WC-FR-001	W1	AEF2	assez aromatique	aromatic
WC	WC-FR-001	W1	AEF3	un peu trop astringent	astringent_high
WC	WC-FR-001	W2	AEF1	tannique	tannic
WC	WC-FR-001	W2	AEF2	fuité (fruits noirs)	fruity, black_fruit
WC	WC-FR-001	W2	AEF3	complexe mais trop jeune	complex, young
WC	WC-FR-001	W3	AEF1	le passage en barrique	woody
WC	WC-FR-001	W3	AEF2	plus fruité	fruity
WC	WC-FR-001	W3	AEF3	assez aromatique	aromatic
WC	WC-FR-001	W4	AEF1	fruité	fruity
WC	WC-FR-001	W4	AEF2	amer	bitter
WC	WC-FR-001	W4	AEF3	un peu plat	bland
WC	WC-FR-002	W1	AEF1	Assez peu aromatique et donc peu attractif	bland
WC	WC-FR-002	W1	AEF2	Trop fort en, alcool et trop tannique	alcohol_high, tannic_high
WC	WC-FR-002	W1	AEF3	Trop fort en, alcool et trop tannique. A la limite de l'écoeurement	alcohol_high, tannic_high
WC	WC-FR-002	W2	AEF1	Aromatique, complexe, attractif	aromatic, complex
WC	WC-FR-002	W2	AEF2	D'autant plus attractif que les arômes tertiaires ont été plus perceptibles
WC	WC-FR-002	W2	AEF3	Je n'ai pas aimé son côté trop tannique	tannic_high
WC	WC-FR-002	W3	AEF1	Arômes attractifs quoique peu complexes	not_complex
WC	WC-FR-002	W3	AEF2	Surprise par le fait que les arômes ne se développent pas davantage
WC	WC-FR-002	W3	AEF3	Agréablement surprise par ses tannins légers et son côté rafraichissant	tannic_low, fresh
WC	WC-FR-002	W4	AEF1	Léger, avec des arômes de fruits rouge agréables	light, red_fruit
WC	WC-FR-002	W4	AEF2	Avec des arômes primaires moins complexes que je ne l'imaginais	not_complex
WC	WC-FR-002	W4	AEF3	Moins tannique que je l'imaginais et relativement agréable à boire	tannic_low
WC	WC-FR-003	W1	AEF1	les tannins	tannic
WC	WC-FR-003	W1	AEF2	l'acidité	acid
WC	WC-FR-003	W1	AEF3	des aromes de champignon	mushroom
WC	WC-FR-003	W2	AEF1	tannins	tannic
WC	WC-FR-003	W2	AEF2	bel acidité	acid
WC	WC-FR-003	W2	AEF3	des aromes de fruits secs	dried_fruit
WC	WC-FR-003	W3	AEF1	de l'acidité	acid
WC	WC-FR-003	W3	AEF2	des aromes de fruits rouges	red_fruit
WC	WC-FR-003	W3	AEF3	une rondeur	round
WC	WC-FR-003	W4	AEF1	la chaleur de l'alcool	alcohol, warm
WC	WC-FR-003	W4	AEF2	les fruits rouges	red_fruit
WC	WC-FR-003	W4	AEF3	des notes boisées	woody
WC	WC-FR-004	W1	AEF1	fruits rouges, fraises, cerise fraiche , boisé	red_fruit, strawberry, cherry, woody
WC	WC-FR-004	W1	AEF2	chocolat, bois, notes animal cuirs	chocolate, woody, animal, leather
WC	WC-FR-004	W1	AEF3	épices tannis	spicy, tannic
WC	WC-FR-004	W2	AEF1	arômes salins et fruit rouges	salty, red_fruit
WC	WC-FR-004	W2	AEF2	tannins acidité, fruits rouges	tannic, acid, red_fruit
WC	WC-FR-004	W2	AEF3	rien
WC	WC-FR-004	W3	AEF1	fruits rouges mûres, confis	red_fruit, ripe_fruit
WC	WC-FR-004	W3	AEF2	chocolat	chocolate
WC	WC-FR-004	W3	AEF3	un peu de réduction, chocolat, fruits rouges mûres	reducted, chocolate, red_fruit, ripe_fruit
WC	WC-FR-004	W4	AEF1	cerise noir	cherry
WC	WC-FR-004	W4	AEF2	boisé, chocolat	woody, chocolate
WC	WC-FR-004	W4	AEF3	fruits rouges et noirs	black_fruit, red_fruit
WC	WC-FR-005	W1	AEF1	Fruité, puissant	fruity, strong
WC	WC-FR-005	W1	AEF2	Tannique, acide, sec, brûlure d'alcool	tannic, acid, dry, warm
WC	WC-FR-005	W1	AEF3	Amertume relative, longueur modéré	bitter
WC	WC-FR-005	W2	AEF1	Boisé	woody
WC	WC-FR-005	W2	AEF2	Tannique, fruité	tannic, fruity
WC	WC-FR-005	W2	AEF3	Amer, long	bitter, long
WC	WC-FR-005	W3	AEF1	Puissant, boisé	woody, strong
WC	WC-FR-005	W3	AEF2	Tannique mais agréable, complexe, épices douces, équilibré	complex, spicy, balanced, tannic
WC	WC-FR-005	W3	AEF3	Longueur modérée douce, agréable,	sweet
WC	WC-FR-005	W4	AEF1	Boisé, arôme murs	woody, ripe
WC	WC-FR-005	W4	AEF2	Complexe, épicé, équilibré, vin "chaud"	complex, spicy, balanced, warm
WC	WC-FR-005	W4	AEF3	longueur agréable, épices douces, sol de forêt	long, spicy, forest
WC	WC-FR-006	W1	AEF1	le coté fruité et florale, et le marquage du bois	fruity, floral, woody
WC	WC-FR-006	W1	AEF2	des tanins encore durs, qui occupe toute la bouche	harsh
WC	WC-FR-006	W1	AEF3	une assez forte sensation d'amertume	bitter_high
WC	WC-FR-006	W2	AEF1	des arômes de champignons et de viandes en sauce	mushroom, meaty
WC	WC-FR-006	W2	AEF2	une sensation étrange sur la langue, et en bouche, serait-ce le sulfitage trop dosé ?	sulfur
WC	WC-FR-006	W2	AEF3	Une bouche courte, et une sensation désagréable sur la langue, persistante.
WC	WC-FR-006	W3	AEF1	Un coté oeuf de caille signe de sulfitage, du fruit mûre	sulfur, ripe_fruit
WC	WC-FR-006	W3	AEF2	le fruit s'est mieux révélé en milieu de bouche	fruity
WC	WC-FR-006	W3	AEF3	de l'amertume et de l'aigreur, une longueur désagréable marqué sur l'arome d'oeuf de caille	bitter, sour, egg
WC	WC-FR-006	W4	AEF1	arômes de vin évolué, séduisant	maturity
WC	WC-FR-006	W4	AEF2	l'Aigreur a vite pris le dessus	sour
WC	WC-FR-006	W4	AEF3	amertume et aigreur, très désagréable	bitter, sour, egg
WC	WC-FR-007	W1	AEF1	Framboise	raspberry
WC	WC-FR-007	W1	AEF2	cerise	cherry
WC	WC-FR-007	W1	AEF3	feuille de cassis	blackcurrant
WC	WC-FR-007	W2	AEF1	cerise	cherry
WC	WC-FR-007	W2	AEF2	cassis	blackcurrant
WC	WC-FR-007	W2	AEF3	cuir	leather
WC	WC-FR-007	W3	AEF1	framboise	raspberry
WC	WC-FR-007	W3	AEF2	épices	spicy
WC	WC-FR-007	W3	AEF3	rien
WC	WC-FR-007	W4	AEF1	cerise noire	cherry
WC	WC-FR-007	W4	AEF2	cerise amer	cherry, bitter
WC	WC-FR-007	W4	AEF3	rien
WC	WC-FR-008	W1	AEF1	Légèreté et fruit rouges	light, red_fruit
WC	WC-FR-008	W1	AEF2	Tanins	tannic
WC	WC-FR-008	W1	AEF3	Tanins, jolie longueu	tannic, long
WC	WC-FR-008	W2	AEF1	Belle attaque, croquant	crunchy
WC	WC-FR-008	W2	AEF2	Fraîcheur, fruits rouges	fresh, red_fruit
WC	WC-FR-008	W2	AEF3	Belle longueur, belle fraicheur	long, fresh
WC	WC-FR-008	W3	AEF1	Fruit rouges	red_fruit
WC	WC-FR-008	W3	AEF2	Poussiere	dusty
WC	WC-FR-008	W3	AEF3	Poussi	dusty
WC	WC-FR-008	W4	AEF1	Cerise noir	cherry
WC	WC-FR-008	W4	AEF2	Chocolat	chocolate
WC	WC-FR-008	W4	AEF3	Légère fraîcheur, longueur pas très prononc	fresh, not_long
WC	WC-FR-009	W1	AEF1	croquant	crunchy
WC	WC-FR-009	W1	AEF2	red fruits, chocolate, kirsh	red_fruit, chocolate, kirsch
WC	WC-FR-009	W1	AEF3	vanilla, pepper, balsamic	vanilla, pepper, balsamic
WC	WC-FR-009	W2	AEF1	high tannins, amertume, croquant	tannic_high, crunchy, bitter
WC	WC-FR-009	W2	AEF2	short on the palate
WC	WC-FR-009	W2	AEF3	rien
WC	WC-FR-009	W3	AEF1	puissante, piquant, dried fruits	strong, pungent, dried_fruit
WC	WC-FR-009	W3	AEF2	cacao, chocolate,	cocoa, chocolate
WC	WC-FR-009	W3	AEF3	herbal, balsamic, high tannins, red fruits, all the "good" aromas starting after few minutes	herbaceous, balsamic, tannic_high, red_fruit
WC	WC-FR-009	W4	AEF1	aromatic, expressive, balsamic notes	aromatic, odorous, balsamic
WC	WC-FR-009	W4	AEF2	spicy notes, good finish, tannins very well integrated	spicy, tannic
WC	WC-FR-009	W4	AEF3	new aromas, red fruits, more spicy, complexity, acidity, good for bottle aging	red_fruit, spicy, complex, acid
WC	WC-FR-010	W1	AEF1	savoureux	tasty
WC	WC-FR-010	W1	AEF2	croquant et gourmand	crunchy, tasty
WC	WC-FR-010	W1	AEF3	épicé	spicy
WC	WC-FR-010	W2	AEF1	croquant	crunchy
WC	WC-FR-010	W2	AEF2	fruité	fruity
WC	WC-FR-010	W2	AEF3	gourmand	tasty
WC	WC-FR-010	W3	AEF1	épicé	spicy
WC	WC-FR-010	W3	AEF2	gourmand	tasty
WC	WC-FR-010	W3	AEF3	épicé	spicy
WC	WC-FR-010	W4	AEF1	Gourmand	tasty
WC	WC-FR-010	W4	AEF2	épicé	spicy
WC	WC-FR-010	W4	AEF3	croquant	crunchy
WC	WC-FR-011	W1	AEF1	CONSO-ES-001	red_fruit, blackberry, raspberry
WC	WC-FR-011	W1	AEF2	CONSO-ES-025	orange_blossom, cigare_box, licorice
WC	WC-FR-011	W1	AEF3	CONSO-FR-114	tannic
WC	WC-FR-011	W2	AEF1	CONSO-FR-170	raspberry
WC	WC-FR-011	W2	AEF2	reglisse, boite de cigare, mures	licorice, cigare_box, blackberry
WC	WC-FR-011	W2	AEF3	amertume, tannins	bitter, tannic
WC	WC-FR-011	W3	AEF1	Barnyard	barnyard
WC	WC-FR-011	W3	AEF2	fraise, barnyard, fruits rouges,	strawberry, barnyard, red_fruit
WC	WC-FR-011	W3	AEF3	chene, vanille, cigare box	oak, vanilla, cigare_box
WC	WC-FR-011	W4	AEF1	Fraises, confiture	strawberry, jam
WC	WC-FR-011	W4	AEF2	Cigare box	cigare_box
WC	WC-FR-011	W4	AEF3	prunes, tannins	plum, tannic
WC	WC-FR-014	W1	AEF1	i feel the tannin as the berria and i have some difficulties to get some fruits	tannic
WC	WC-FR-014	W1	AEF2	i feel also the alchool a bit	alcohol
WC	WC-FR-014	W1	AEF3	i did not recognise the taste of a Bordeaux Superieur
WC	WC-FR-014	W2	AEF1	i feel some red fruits with bit of smoky taste still high in tannin	red_fruit, smokey, tannic_high
WC	WC-FR-014	W2	AEF2	the wine is balanced and long	balanced
WC	WC-FR-014	W2	AEF3	persistent in the mounth	long
WC	WC-FR-014	W3	AEF1	lots of tannin and i hve ome issues to distigush sme fruits	tannic_high
WC	WC-FR-014	W3	AEF2	not a plseant feeling on the back of my tangue
WC	WC-FR-014	W3	AEF3	not very well balanced and too intense	intense_high
WC	WC-FR-014	W4	AEF1	red fruits, medium intensity	red_fruit, intense
WC	WC-FR-014	W4	AEF2	medium/high tannin, medium acidity	tannic_high, acid
WC	WC-FR-014	W4	AEF3	the wine is well balanced, with good intencity	balanced, intense
WC	WC-FR-015	W1	AEF1	très fruité, arôme de fruits noirs mûrs et poivres noirs, un peu sucré	fruity, black_fruit, ripe_fruit, pepper, sugary
WC	WC-FR-015	W1	AEF2	fumé, chocolaté, arôme des fruits secs	smokey, chocolate, dried_fruit
WC	WC-FR-015	W1	AEF3	De très bonne qualité, ayant encore un potentiel de vieillir.	young
WC	WC-FR-015	W2	AEF1	Fruité (de fruits noirs mûrs), un peu acide, un peu épicé et astringent	fruity, black_fruit, ripe_fruit, acid_low, spicy, astringent
WC	WC-FR-015	W2	AEF2	Corps rond	round
WC	WC-FR-015	W2	AEF3	De bonne qualité
WC	WC-FR-015	W3	AEF1	Avec un arôme des fruits noirs secs et de canelle, épicé, acide, astringent,	black_fruit, dried_fruit, cinnamon, acid, astringent
WC	WC-FR-015	W3	AEF2	Toujours un peu acide	acid
WC	WC-FR-015	W3	AEF3	Sembler à un vin bien vieilli
WC	WC-FR-015	W4	AEF1	Fruité, acidité et équilibré, peu tannique, de belle rondeur.	fruity, acid, balanced, round, tannic_low
WC	WC-FR-015	W4	AEF2	Arôme de raisin secs et de fruits noirs mûrs secs. Arôme de cuir et de réglisse.	ripe_fruit, black_fruit, dried_fruit, leather, licorice
WC	WC-FR-015	W4	AEF3	De très bonne qualité
WC	WC-FR-016	W1	AEF1	sur nez, confiture, fruit sec, dans la bouche c'est plus simple végétaux, tabac	jam, dried_fruit, vegetative, tobacco, simple
WC	WC-FR-016	W1	AEF2	blueberry,fig, light épices	blueberry, fig, spicy
WC	WC-FR-016	W1	AEF3	rien
WC	WC-FR-016	W2	AEF1	Sur nez, fumé, tabacdans la bouche , végétaux,	smokey, tobacco, vegetative
WC	WC-FR-016	W2	AEF2	sur nez, les épices comme poivron noir, bleuberrydans la bouche, bleuberry, frais, peau de raisin	spicy, bell_pepper, blueberry, fresh
WC	WC-FR-016	W2	AEF3	les épices	spicy
WC	WC-FR-016	W3	AEF1	sur nez, vanille, fruit sec, feuille séchéedans la bouche, végétaux, fruit sec	vanilla, dried_fruit, leave, vegetative
WC	WC-FR-016	W3	AEF2	blue berry,cassis, fruits secs, tabac	blueberry, blackcurrant, dried_fruit, tobacco
WC	WC-FR-016	W3	AEF3	tabac	tobacco
WC	WC-FR-016	W4	AEF1	sur le nez , blue berry, les epices et le tabacdans le bouche, fraise, blueberry et moyen + d'acidité	blueberry, spicy, tobacco, strawberry, acid
WC	WC-FR-016	W4	AEF2	les arômes de blueberry , fraise dominant	blueberry, strawberry
WC	WC-FR-016	W4	AEF3	vin léger et facile, les saveurs sont plus simple que les ordeurs	light, simple, easy
WC	WC-FR-017	W1	AEF1	fruits rouges, mûres, cassis	red_fruit, blackberry, blackcurrant
WC	WC-FR-017	W1	AEF2	fruits rouges, mûres, framboises	red_fruit, blackberry, raspberry
WC	WC-FR-017	W1	AEF3	fruits rouges cuits	red_fruit, cooked_fruit
WC	WC-FR-017	W2	AEF1	fruits rouges mais goût de bois/bouchons qui me gêne en bouche	red_fruit, woody, cork
WC	WC-FR-017	W2	AEF2	très tannique, fruits rouges cuits, confiture de fruits rouges	tannic_high, red_fruit, cooked_fruit, jam
WC	WC-FR-017	W2	AEF3	assèche la bouche	drying
WC	WC-FR-017	W3	AEF1	saveur de fruits rouges, mûres	red_fruit, blackberry
WC	WC-FR-017	W3	AEF2	fruits rouges cuits	red_fruit, cooked_fruit
WC	WC-FR-017	W3	AEF3	mûres, cassis, confiture de fruits rouges	blackberry, blackcurrant, jam, red_fruit
WC	WC-FR-017	W4	AEF1	confiture de fruits rouges, framboise	jam, raspberry, red_fruit
WC	WC-FR-017	W4	AEF2	terre, humus	earthy, humus
WC	WC-FR-017	W4	AEF3	confiture de fruits rouge	jam, red_fruit
SP	SP-001	W1	AEF1	Agrio	sour
SP	SP-001	W1	AEF2	Se suavizo	sweet
SP	SP-001	W1	AEF3	Muy fuerte	strong
SP	SP-001	W2	AEF1	Fuerte	strong
SP	SP-001	W2	AEF2	Mas fuerte	strong
SP	SP-001	W2	AEF3	Muy fuerte	strong
SP	SP-001	W3	AEF1	Suave, rico	sweet, rich
SP	SP-001	W3	AEF2	Bueno
SP	SP-001	W3	AEF3	Agradable
SP	SP-001	W4	AEF1	Era agua.	watery
SP	SP-001	W4	AEF2	Como ustedes dijeron.
SP	SP-001	W4	AEF3	Agua	watery
SP	SP-005	W1	AEF1	acidez	acid
SP	SP-005	W1	AEF2	cuerpo	body
SP	SP-005	W1	AEF3	sabor
SP	SP-005	W2	AEF1	acido	acid
SP	SP-005	W2	AEF2	fuerte	strong
SP	SP-005	W2	AEF3	aspero	rough
SP	SP-005	W3	AEF1	madera	woody
SP	SP-005	W3	AEF2	fuerte	strong
SP	SP-005	W3	AEF3	afrutado	fruity
SP	SP-005	W4	AEF1	cuerpo	body
SP	SP-005	W4	AEF2	suvidad	sweet
SP	SP-005	W4	AEF3	amaderado	woody
SP	SP-006	W1	AEF1	tiene un sabor fuerte y afrutado	fruity, strong
SP	SP-006	W1	AEF2	buena sensacion
SP	SP-006	W1	AEF3	deja buen sabor
SP	SP-006	W2	AEF1	buen sabor suave	sweet
SP	SP-006	W2	AEF2	deja buen sensacion
SP	SP-006	W2	AEF3	gusto agradable
SP	SP-006	W3	AEF1	tiene suna sensacion dulce	sugary
SP	SP-006	W3	AEF2	deja como un fresco al final	fresh
SP	SP-006	W3	AEF3	buen gusto
SP	SP-006	W4	AEF1	buen gusto
SP	SP-006	W4	AEF2	sabor agradable
SP	SP-006	W4	AEF3	igual que durante
SP	SP-007	W1	AEF1	fuerte	strong
SP	SP-007	W1	AEF2	mas suave y mas sabroso al paladar	tasty, sweet
SP	SP-007	W1	AEF3	un sabor fino
SP	SP-007	W2	AEF1	fuerte	strong
SP	SP-007	W2	AEF2	seco	dry
SP	SP-007	W2	AEF3	algo fuerte	strong
SP	SP-007	W3	AEF1	sabor suave	sweet
SP	SP-007	W3	AEF2	sabor afrutado	fruity
SP	SP-007	W3	AEF3	un sabor ligero	light
SP	SP-007	W4	AEF1	sabor fino afrutado	fruity
SP	SP-007	W4	AEF2	mas fuerte y con cuerpo	strong, body
SP	SP-007	W4	AEF3	buen sabor final al paladar
SP	SP-008	W1	AEF1	suave	sweet
SP	SP-008	W1	AEF2	con cuerpo	body
SP	SP-008	W1	AEF3	cereza	cherry
SP	SP-008	W2	AEF1	fuerte	strong
SP	SP-008	W2	AEF2	un poco acido	acid_low
SP	SP-008	W2	AEF3	intenso	intense
SP	SP-008	W3	AEF1	fuerte	strong
SP	SP-008	W3	AEF2	gusto a roble	oak
SP	SP-008	W3	AEF3	intenso	intense
SP	SP-008	W4	AEF1	suave, fresco	fresh, sweet
SP	SP-008	W4	AEF2	afrutado	fruity
SP	SP-008	W4	AEF3	ligero, pero con cuerpo, almendra	almond, light, body
SP	SP-012	W1	AEF1	Fuerte, intenso, vivo, con toques especiados	intense, lively, spicy, strong
SP	SP-012	W1	AEF2	Más suave	sweet
SP	SP-012	W1	AEF3	Equilibrado y suave	balanced, sweet
SP	SP-012	W2	AEF1	Equilibrado, con toques afrutados, un poco ácido	balanced, fruity, acid_low
SP	SP-012	W2	AEF2	Menos ácido	acid
SP	SP-012	W2	AEF3	un poco pastoso, suave	rough, sweet
SP	SP-012	W3	AEF1	Dulzón,con toques afrutados	sweet, fruity
SP	SP-012	W3	AEF2	Ligero, vivo	light, lively
SP	SP-012	W3	AEF3	Más meloso y suave	sweet
SP	SP-012	W4	AEF1	ácido, suave, claro	acid, sweet
SP	SP-012	W4	AEF2	un poco pastoso, la acidez bajó	rough, acid
SP	SP-012	W4	AEF3	suave, equilibrado y toque dulce que deja muy buen sabor de boca	sweet, balanced, sugary
SP	SP-013	W1	AEF1	AMADERADO	woody
SP	SP-013	W1	AEF2	INTENSO	intense
SP	SP-013	W1	AEF3	AMADERADO Y MÁS SUAVE	woody, sweet
SP	SP-013	W2	AEF1	FUERTE E INTENSO	intense, strong
SP	SP-013	W2	AEF2	FUERTE Y LIGERAMENTE AMARGO	bitter_low, strong
SP	SP-013	W2	AEF3	AMARGO	bitter
SP	SP-013	W3	AEF1	NADA
SP	SP-013	W3	AEF2	SUAVE Y LIGERAMENTE AMARGO	bitter_low, sweet
SP	SP-013	W3	AEF3	NADA
SP	SP-013	W4	AEF1	SUAVE Y FINO	sweet
SP	SP-013	W4	AEF2	AFRUTADO	fruity
SP	SP-013	W4	AEF3	MÁS INTENSO CON TINTES AFRUTADOS	intense, fruity
SP	SP-015	W1	AEF1	fresco pero amaderado	fresh, woody
SP	SP-015	W1	AEF2	suave y aromatico, envuelve el paladar	aromatic, sweet
SP	SP-015	W1	AEF3	en inglés se dice TANG pero no se la palabra en español
SP	SP-015	W2	AEF1	sin demasiado aroma	bland
SP	SP-015	W2	AEF2	"sharp" pero con un regusto amargo	pungent, bitter
SP	SP-015	W2	AEF3	menos amargo pero sigue "sharp"	pungent, bitter
SP	SP-015	W3	AEF1	Un color más bien marron, con lagrima
SP	SP-015	W3	AEF2	afrutado y con toque dulce	fruity, sugary
SP	SP-015	W3	AEF3	suave y facil de tomar	sweet, easy
SP	SP-015	W4	AEF1	olor a tierra	earthy
SP	SP-015	W4	AEF2	un toque mas dulce pero a la vez amargo, como si necesitara mas tiempo de airearse	sugary, bitter
SP	SP-015	W4	AEF3	Se me queda en el paladar pero no me entra suave.	long
SP	SP-019	W1	AEF1	Un vino de buena calidad
SP	SP-019	W1	AEF2	Se le siente un poco el alchol	alcohol
SP	SP-019	W1	AEF3	La sensacion es agradable aunque otros vinos dan mejor sensacion
SP	SP-019	W2	AEF1	Un sabor agradable y fino
SP	SP-019	W2	AEF2	Un sabor suave, ligero agradable al paladar	light, sweet
SP	SP-019	W2	AEF3	Una exelente sensacion en la boca
SP	SP-019	W3	AEF1	Un agradable aroma a roble	oak
SP	SP-019	W3	AEF2	Un buen equilibrio con aromas a durazno	balanced
SP	SP-019	W3	AEF3	En boca es de cuerpo medio y revela taninos de garno fino	tannic_low, body
SP	SP-019	W4	AEF1	Destacan los aromas de fruta roja como la cereza	red_fruit, cherry
SP	SP-019	W4	AEF2	Toque de especias y regaliz	spicy, licorice
SP	SP-019	W4	AEF3	Un fondo balsámico	balsamic
SP	SP-020	W1	AEF1	oloroso	odorous
SP	SP-020	W1	AEF2	bueno
SP	SP-020	W1	AEF3	buen sabor
SP	SP-020	W2	AEF1	buen olor
SP	SP-020	W2	AEF2	suave	sweet
SP	SP-020	W2	AEF3	suave	sweet
SP	SP-020	W3	AEF1	oloroso	odorous
SP	SP-020	W3	AEF2	oloroso	odorous
SP	SP-020	W3	AEF3	oloroso	odorous
SP	SP-020	W4	AEF1	aromático	aromatic
SP	SP-020	W4	AEF2	algo aromático	aromatic
SP	SP-020	W4	AEF3	suave	sweet
SP	SP-022	W1	AEF1	roble, rudo	oak, harsh
SP	SP-022	W1	AEF2	me empezo a gustar al paladar
SP	SP-022	W1	AEF3	sabor fuerte	strong
SP	SP-022	W2	AEF1	dulce	sugary
SP	SP-022	W2	AEF2	sabroso, con buen gusto al paladar	tasty
SP	SP-022	W2	AEF3	afrutado	fruity
SP	SP-022	W3	AEF1	buen sabor, entra bien
SP	SP-022	W3	AEF2	el sabor al paladar es bueno, roble	oak
SP	SP-022	W3	AEF3	arandanos, queda buen regusto en la boca	blueberry
SP	SP-022	W4	AEF1	raro, amargo	bitter
SP	SP-022	W4	AEF2	roble	oak
SP	SP-022	W4	AEF3	con exceso de sabor	aromatic
SP	SP-023	W1	AEF1	Vino ligero	light
SP	SP-023	W1	AEF2	Con un sabor intenso	intense
SP	SP-023	W1	AEF3	Persistente en el paladar	long
SP	SP-023	W2	AEF1	Con cuerpo	body
SP	SP-023	W2	AEF2	Sedoso y agradable	smooth
SP	SP-023	W2	AEF3	Con sabor profundo	aromatic
SP	SP-023	W3	AEF1	Entra muy fácil
SP	SP-023	W3	AEF2	Sabor a café	coffee
SP	SP-023	W3	AEF3	Un regusto delicioso	tasty
SP	SP-023	W4	AEF1	Al principio parecía ligero	light
SP	SP-023	W4	AEF2	Luego un profundo sabor a café	coffee
SP	SP-023	W4	AEF3	Con gran cuerpo	body
SP	SP-025	W1	AEF1	madera	woody
SP	SP-025	W1	AEF2	roble	oak
SP	SP-025	W1	AEF3	madera	woody
SP	SP-025	W2	AEF1	madera	woody
SP	SP-025	W2	AEF2	acido	acid
SP	SP-025	W2	AEF3	acido	acid
SP	SP-025	W3	AEF1	afrutado	fruity
SP	SP-025	W3	AEF2	dulce	sugary
SP	SP-025	W3	AEF3	denso	thick
SP	SP-025	W4	AEF1	dulzon	sweet
SP	SP-025	W4	AEF2	dulce	sugary
SP	SP-025	W4	AEF3	sabroso	tasty
SP	SP-026	W1	AEF1	FUERTE	strong
SP	SP-026	W1	AEF2	MÁS DULCE	sugary
SP	SP-026	W1	AEF3	CON UN BUEN SABOR DE BOCA
SP	SP-026	W2	AEF1	DULCE	sugary
SP	SP-026	W2	AEF2	DULCE CON SABOR MENOS FUERTE	sugary
SP	SP-026	W2	AEF3	UN BUEN VINO, CON UN GRAN SAVOR DE RESERVA
SP	SP-026	W3	AEF1	DULZÓN	sweet
SP	SP-026	W3	AEF2	SUAVE	sweet
SP	SP-026	W3	AEF3	QUE ENTRÁ MUY BIEN, Y SABE MEJOR
SP	SP-026	W4	AEF1	FUERTE	strong
SP	SP-026	W4	AEF2	INTENSO	intense
SP	SP-026	W4	AEF3	CON SABOR AGRIDULCE	sugary, acid
SP	SP-027	W1	AEF1	suave, dulce	sweet, sugary
SP	SP-027	W1	AEF2	afrutado	fruity
SP	SP-027	W1	AEF3	amargo	bitter
SP	SP-027	W2	AEF1	con un buen color y cuerpo	body
SP	SP-027	W2	AEF2	con aroma a frutos rojos	red_fruit
SP	SP-027	W2	AEF3	más suave de lo que pensaba	sweet
SP	SP-027	W3	AEF1	fuerte	strong
SP	SP-027	W3	AEF2	con cuerpo	body
SP	SP-027	W3	AEF3	más suave	sweet
SP	SP-027	W4	AEF1	sin cuerpo	not_body
SP	SP-027	W4	AEF2	poco aromático	bland
SP	SP-027	W4	AEF3	demasiado alcohol y poco sabor	bland, alcohol_high
SP	SP-028	W1	AEF1	Cuerpo agradable	body
SP	SP-028	W1	AEF2	Acidez suave	acid, sweet
SP	SP-028	W1	AEF3	Buena calidez en boca	warm
SP	SP-028	W2	AEF1	Cuerpo agradable	body
SP	SP-028	W2	AEF2	Intensidad media	intense
SP	SP-028	W2	AEF3	Buena calidez en boca	warm
SP	SP-028	W3	AEF1	Cálido	warm
SP	SP-028	W3	AEF2	Agradable
SP	SP-028	W3	AEF3	Buena densidad en boca	thick
SP	SP-028	W4	AEF1	Cuerpo medio	body
SP	SP-028	W4	AEF2	Cierto frescor en boca	fresh
SP	SP-028	W4	AEF3	Buena calidez en boca	warm
SP	SP-029	W1	AEF1	Amaderado con ligeros toques ahumados	woody, smokey
SP	SP-029	W1	AEF2	Nada
SP	SP-029	W1	AEF3	Ligero sabor residual a madera	woody
SP	SP-029	W2	AEF1	Sobrio, austero pero con bastante cuerpo	body
SP	SP-029	W2	AEF2	Aroma ligeramente afrutado	fruity
SP	SP-029	W2	AEF3	Madera, toques secos y mucho sabor recurrente en boca	woody, dry, long
SP	SP-029	W3	AEF1	Sabor fuertemente afrutado	fruity
SP	SP-029	W3	AEF2	Ligero toque de acidez	acid_low
SP	SP-029	W3	AEF3	Sabor seco con toques afrutados	dry, fruity
SP	SP-029	W4	AEF1	Acidez, toques silvestres y frutos rojos	acid, red_fruit, forest
SP	SP-029	W4	AEF2	El sabor afrutado aumentaba	fruity
SP	SP-029	W4	AEF3	Regusto demasiado ácido y afrutado para mi gusto	acid, fruity
SP	SP-031	W1	AEF1	dulce	sugary
SP	SP-031	W1	AEF2	mas amargo	bitter
SP	SP-031	W1	AEF3	agridulce	sugary, acid
SP	SP-031	W2	AEF1	dulce	sugary
SP	SP-031	W2	AEF2	amargo	bitter
SP	SP-031	W2	AEF3	mas amargo	bitter
SP	SP-031	W3	AEF1	un poco fuerte	strong
SP	SP-031	W3	AEF2	agridulce	sugary, acid
SP	SP-031	W3	AEF3	suave	sweet
SP	SP-031	W4	AEF1	amargo	bitter
SP	SP-031	W4	AEF2	amargo	bitter
SP	SP-031	W4	AEF3	dulce,suave	sweet, sugary
SP	SP-032	W1	AEF1	con olor fuerte este vino es seco	odorous, dry
SP	SP-032	W1	AEF2	seco y afrutado	dry, fruity
SP	SP-032	W1	AEF3	un poco más dulce	sugary
SP	SP-032	W2	AEF1	un olor fuerte	odorous
SP	SP-032	W2	AEF2	con cuerpo ,un color muy bonito	body
SP	SP-032	W2	AEF3	un vino para acompañar la carne ,el sabor que deja en la boca es muy agradable
SP	SP-032	W3	AEF1	vino curado en barrica de madera	woody
SP	SP-032	W3	AEF2	con tintes afutado	fruity
SP	SP-032	W3	AEF3	afrutado y seco	dry, fruity
SP	SP-032	W4	AEF1	huele afrutado	fruity
SP	SP-032	W4	AEF2	afrutado	fruity
SP	SP-032	W4	AEF3	con un sabor dulzón y afrutado	sweet, fruity
SP	SP-034	W1	AEF1	los robles	oak
SP	SP-034	W1	AEF2	buen paso por garganta
SP	SP-034	W1	AEF3	frutos rojos	red_fruit
SP	SP-034	W2	AEF1	vainilla	vanilla
SP	SP-034	W2	AEF2	sabroso en boca	tasty
SP	SP-034	W2	AEF3	muy redodondo y equilibrado	balanced, round
SP	SP-034	W3	AEF1	fuerte	strong
SP	SP-034	W3	AEF2	fesco	fresh
SP	SP-034	W3	AEF3	muy ligero sabores frutales	light, fruity
SP	SP-034	W4	AEF1	equlibrado	balanced
SP	SP-034	W4	AEF2	canela	cinnamon
SP	SP-034	W4	AEF3	No he percibido nada	bland
SP	SP-035	W1	AEF1	color mas oscuro
SP	SP-035	W1	AEF2	olor muy fuerte	odorous
SP	SP-035	W1	AEF3	sabor muy fuerte	strong
SP	SP-035	W2	AEF1	fuerte de olor	strong
SP	SP-035	W2	AEF2	buen sabor
SP	SP-035	W2	AEF3	rico	rich
SP	SP-035	W3	AEF1	buen color
SP	SP-035	W3	AEF2	buen olor
SP	SP-035	W3	AEF3	rico, un poco intenso	rich, intense
SP	SP-035	W4	AEF1	buen color
SP	SP-035	W4	AEF2	buen olor
SP	SP-035	W4	AEF3	esta rico	rich
SP	SP-036	W1	AEF1	Denso	thick
SP	SP-036	W1	AEF2	Oloroso	odorous
SP	SP-036	W1	AEF3	Fuerte	strong
SP	SP-036	W2	AEF1	Normal
SP	SP-036	W2	AEF2	Acido	acid
SP	SP-036	W2	AEF3	Acido	acid
SP	SP-036	W3	AEF1	Oscuro y denso	thick
SP	SP-036	W3	AEF2	Fuerte	strong
SP	SP-036	W3	AEF3	Afrutado y denso	fruity
SP	SP-036	W4	AEF1	Rosado
SP	SP-036	W4	AEF2	Acido	acid
SP	SP-036	W4	AEF3	Suave	sweet
SP	SP-037	W1	AEF1	muy amaderado	woody
SP	SP-037	W1	AEF2	sigue con sabor a madera	woody
SP	SP-037	W1	AEF3	buen sabor en la boca
SP	SP-037	W2	AEF1	intenso	intense
SP	SP-037	W2	AEF2	sabor madera	woody
SP	SP-037	W2	AEF3	fuerte	strong
SP	SP-037	W3	AEF1	avinagrado	sour
SP	SP-037	W3	AEF2	nada
SP	SP-037	W3	AEF3	nada
SP	SP-037	W4	AEF1	madera	woody
SP	SP-037	W4	AEF2	intenso	intense
SP	SP-037	W4	AEF3	bueno en boca
SP	SP-038	W1	AEF1	oscuro, huele a arándanos	blueberry
SP	SP-038	W1	AEF2	más dulce de lo que esperaba	sugary
SP	SP-038	W1	AEF3	sabe a roble	oak
SP	SP-038	W2	AEF1	nada
SP	SP-038	W2	AEF2	demasiado suave	sweet
SP	SP-038	W2	AEF3	con un sabor sutil dulce	sugary, light
SP	SP-038	W3	AEF1	fuerte	strong
SP	SP-038	W3	AEF2	con fuerte sabor a madera	woody
SP	SP-038	W3	AEF3	un poco más suave	sweet
SP	SP-038	W4	AEF1	huele a comino	comino
SP	SP-038	W4	AEF2	muy suave	sweet
SP	SP-038	W4	AEF3	nada
SP	SP-039	W1	AEF1	Con mucho olor, frutas y uvas, intenso	fruity, intense, odorous
SP	SP-039	W1	AEF2	Suave, delicado	sweet, light
SP	SP-039	W1	AEF3	Dulce, afrutado, suave.	sweet, fruity, sugary
SP	SP-039	W2	AEF1	Menos dulce, más suave	sweet, sugary
SP	SP-039	W2	AEF2	Áspero, mucha madera,, intenso en el sabor	rough, woody, intense
SP	SP-039	W2	AEF3	Demasiado fuerte para mí gusto.	strong
SP	SP-039	W3	AEF1	Con mucho olor, agradable	odorous
SP	SP-039	W3	AEF2	Suave, delicado	sweet, light
SP	SP-039	W3	AEF3	Ligero, suave y flojo	light, sweet, soft
SP	SP-039	W4	AEF1	Fuerte, intenso, con poder	intense, strong
SP	SP-039	W4	AEF2	Amargo, a madera	bitter, woody
SP	SP-039	W4	AEF3	De paladar dulce y afrutado	sugary, fruity
SP	SP-040	W1	AEF1	Suave	sweet
SP	SP-040	W1	AEF2	Dulce	sugary
SP	SP-040	W1	AEF3	Sabroso	tasty
SP	SP-040	W2	AEF1	Intenso	intense
SP	SP-040	W2	AEF2	Bueno
SP	SP-040	W2	AEF3	Normal
SP	SP-040	W3	AEF1	Suave	sweet
SP	SP-040	W3	AEF2	Delicioso	tasty
SP	SP-040	W3	AEF3	Calidad
SP	SP-040	W4	AEF1	Fuerte	strong
SP	SP-040	W4	AEF2	Áspero	rough
SP	SP-040	W4	AEF3	No tan bueno
SP	SP-041	W1	AEF1	madera,fuerte	woody, strong
SP	SP-041	W1	AEF2	se intensificoo el sabor ,amargo	intense, bitter
SP	SP-041	W1	AEF3	madera dulce	woody, sugary
SP	SP-041	W2	AEF1	suave	sweet
SP	SP-041	W2	AEF2	acido,con poco cuerpo	acid, body
SP	SP-041	W2	AEF3	menos acido ,mas amargo	acid, bitter
SP	SP-041	W3	AEF1	madera	woody
SP	SP-041	W3	AEF2	toque fuerte pero agradable a roble	oak
SP	SP-041	W3	AEF3	madera y amargo	woody, bitter
SP	SP-041	W4	AEF1	dulce	sugary
SP	SP-041	W4	AEF2	madera amargo	woody, bitter
SP	SP-041	W4	AEF3	acaramelado	caramel
SP	SP-042	W1	AEF1	Fresco	fresh
SP	SP-042	W1	AEF2	Acido	acid
SP	SP-042	W1	AEF3	Ahumado	smokey
SP	SP-042	W2	AEF1	Ligero	light
SP	SP-042	W2	AEF2	Afrutado	fruity
SP	SP-042	W2	AEF3	Roble	oak
SP	SP-042	W3	AEF1	Acido	acid
SP	SP-042	W3	AEF2	Afrutado	fruity
SP	SP-042	W3	AEF3	Cereza	cherry
SP	SP-042	W4	AEF1	Fruta	fruity
SP	SP-042	W4	AEF2	Ahumado	smokey
SP	SP-042	W4	AEF3	Picante	pungent
SP	SP-043	W1	AEF1	Neutro
SP	SP-043	W1	AEF2	Flojo	soft
SP	SP-043	W1	AEF3	Flojo	soft
SP	SP-043	W2	AEF1	Acido	acid
SP	SP-043	W2	AEF2	Acido	acid
SP	SP-043	W2	AEF3	Acido	acid
SP	SP-043	W3	AEF1	Medio
SP	SP-043	W3	AEF2	Ácido	acid
SP	SP-043	W3	AEF3	Cítrico	citrus
SP	SP-043	W4	AEF1	Fuerte, con cuerpo	strong, body
SP	SP-043	W4	AEF2	Fuerte pero dulce	sugary, strong
SP	SP-043	W4	AEF3	Fuerte, consistente	strong
SP	SP-044	W1	AEF1	Un aroma intenso y con caracter	intense, character
SP	SP-044	W1	AEF2	Un sabor sofisticado, maduro y con cuerpo	complex, ripe, body
SP	SP-044	W1	AEF3	Persistente regusto a roble, con evocaciones a cereza	long, oak, cherry
SP	SP-044	W2	AEF1	Un aroma agradable, persistente y delicado	light
SP	SP-044	W2	AEF2	Poco potente, para ir tomando carácter con el sorbo, con recuerdos amaderados.	woody, strong
SP	SP-044	W2	AEF3	Agradable regusto a frutos silvestres y madera de roble en menor medida	berry, oak
SP	SP-044	W3	AEF1	No demasiado aroma	bland
SP	SP-044	W3	AEF2	Sabor suave y compensado	sweet, balanced
SP	SP-044	W3	AEF3	Regusto agradable y amaderado, con fondo afrutado.	woody, fruity
SP	SP-044	W4	AEF1	Falta de aroma al principio, acentuandose rapidamente por momentos.	bland
SP	SP-044	W4	AEF2	Aromático, suave y con cuerpo, con notas de hierbas silvestres	aromatic, sweet, herbaceous, body
SP	SP-044	W4	AEF3	Regusto agradable, suave y memorable	sweet
SP	SP-045	W1	AEF1	Olor muy suave	sweet
SP	SP-045	W1	AEF2	Intenso, me llena el paladar	intense
SP	SP-045	W1	AEF3	Con persistencia, sigue presente en el paladar.	long
SP	SP-045	W2	AEF1	Holor intenso, fuerte a alcohol.	odorous, alcohol_high
SP	SP-045	W2	AEF2	Sabroso, a madera.	woody
SP	SP-045	W2	AEF3	Deja poco rastro, suave.	not_long, sweet
SP	SP-045	W3	AEF1	Olor suave, como afrutado, a cereza.	fruity, cherry, sweet
SP	SP-045	W3	AEF2	Muy equilibrado, aterciopelado.	balanced, velvety
SP	SP-045	W3	AEF3	Con ganas de seguir tomándolo, apetecible.
SP	SP-045	W4	AEF1	Oloroso, aromático	aromatic, odorous
SP	SP-045	W4	AEF2	fuerte,con un sabor intenso	intense, strong
SP	SP-045	W4	AEF3	muy suave, casi imperceptible	sweet
SP	SP-047	W1	AEF1	aromático	aromatic
SP	SP-047	W1	AEF2	consistente
SP	SP-047	W1	AEF3	perdurable	long
SP	SP-047	W2	AEF1	frutal, vainilla	fruity, vanilla
SP	SP-047	W2	AEF2	poderoso, seco	strong, dry
SP	SP-047	W2	AEF3	persistente	long
SP	SP-047	W3	AEF1	apetecible
SP	SP-047	W3	AEF2	reconocible
SP	SP-047	W3	AEF3	sin regusto	not_long
SP	SP-047	W4	AEF1	afrutado y especias	fruity, spicy
SP	SP-047	W4	AEF2	redondo y poderoso	strong, round
SP	SP-047	W4	AEF3	persistente	long
SP	SP-048	W1	AEF1	un poco amargo	bitter
SP	SP-048	W1	AEF2	menos amargo	bitter
SP	SP-048	W1	AEF3	un ligero toque a madera	woody
SP	SP-048	W2	AEF1	afrutado	fruity
SP	SP-048	W2	AEF2	nada astringente	not_astringent
SP	SP-048	W2	AEF3	toque de fruta	fruity
SP	SP-048	W3	AEF1	suave	sweet
SP	SP-048	W3	AEF2	nada astringente	not_astringent
SP	SP-048	W3	AEF3	estaba mejor que el anterior sin duda
SP	SP-048	W4	AEF1	amargo	bitter
SP	SP-048	W4	AEF2	seguir sintiendolo amargo	bitter
SP	SP-048	W4	AEF3	menos amargo, pero suficientemente amargo para mi gusto	bitter
SP	SP-051	W1	AEF1	aroma cítrico	citrus
SP	SP-051	W1	AEF2	consistente
SP	SP-051	W1	AEF3	exotico	exotic
SP	SP-051	W2	AEF1	agradable
SP	SP-051	W2	AEF2	fuerte	strong
SP	SP-051	W2	AEF3	amargo	bitter
SP	SP-051	W3	AEF1	aroma dulce, agradable	sugary
SP	SP-051	W3	AEF2	buen sabor, quizas algo afrutado	fruity
SP	SP-051	W3	AEF3	me dejo una sensacion dulce	sugary
SP	SP-051	W4	AEF1	fuerte	strong
SP	SP-051	W4	AEF2	bueno, algo dulce	sugary
SP	SP-051	W4	AEF3	amargo	bitter
SP	SP-055	W1	AEF1	seco	dry
SP	SP-055	W1	AEF2	seco	dry
SP	SP-055	W1	AEF3	seco	dry
SP	SP-055	W2	AEF1	seco, aspero	dry, rough
SP	SP-055	W2	AEF2	áspero	rough
SP	SP-055	W2	AEF3	áspero	rough
SP	SP-055	W3	AEF1	dulce, amargo	sugary, bitter
SP	SP-055	W3	AEF2	dulce	sugary
SP	SP-055	W3	AEF3	dulce	sugary
SP	SP-055	W4	AEF1	seco, dulce	dry, sugary
SP	SP-055	W4	AEF2	dulce	sugary
SP	SP-055	W4	AEF3	dulce	sugary
SP	SP-061	W1	AEF1	algo acido	acid
SP	SP-061	W1	AEF2	algo mas afrutado y caliente	fruity, warm
SP	SP-061	W1	AEF3	seco	dry
SP	SP-061	W2	AEF1	sabor algo dulce, poco amargo, poco acido. fresco	sugary, bitter_low, fresh, acid_low
SP	SP-061	W2	AEF2	muy buen sabor
SP	SP-061	W2	AEF3	permanece en el paladar	long
SP	SP-061	W3	AEF1	algo seco pero no mucho	dry
SP	SP-061	W3	AEF2	suave y agradable de sabor	sweet
SP	SP-061	W3	AEF3	poco afrutado y de buen sabor. Muy agradable	fruity
SP	SP-061	W4	AEF1	afrutado y fresco. como joven	fruity, fresh, young
SP	SP-061	W4	AEF2	con cierto sabor de cacao. sabroso	cocoa
SP	SP-061	W4	AEF3	muy agradable
SP	SP-062	W1	AEF1	Color y aroma equilibrados	balanced
SP	SP-062	W1	AEF2	Acidez y amargura	acid, bitter
SP	SP-062	W1	AEF3	Regusto no muy agradable
SP	SP-062	W2	AEF1	Color y aroma intenso	intense
SP	SP-062	W2	AEF2	Fuerte	strong
SP	SP-062	W2	AEF3	Regusto agradable
SP	SP-062	W3	AEF1	Suave	sweet
SP	SP-062	W3	AEF2	Flojo	soft
SP	SP-062	W3	AEF3	Poco sabor	bland
SP	SP-062	W4	AEF1	Intenso	intense
SP	SP-062	W4	AEF2	Suave	sweet
SP	SP-062	W4	AEF3	Delicioso	tasty
SP	SP-063	W1	AEF1	robusto	robust
SP	SP-063	W1	AEF2	intenso	intense
SP	SP-063	W1	AEF3	nada
SP	SP-063	W2	AEF1	notas de roble y vainilla	oak, vanilla
SP	SP-063	W2	AEF2	poderoso, notas de especias y pimienta	spicy, pepper, strong
SP	SP-063	W2	AEF3	seco y acido	dry, acid
SP	SP-063	W3	AEF1	ligero y afrutado	light, fruity
SP	SP-063	W3	AEF2	sabor ácido, fresco e intenso	acid, intense, fresh
SP	SP-063	W3	AEF3	agradable y muy ligero	light
SP	SP-063	W4	AEF1	color rojo brillante, equilibrado, fácil de beber	balanced
SP	SP-063	W4	AEF2	aroma afrutado	fruity
SP	SP-063	W4	AEF3	muy limpio, afrutado, toques de regaliz	fruity, licorice
SP	SP-064	W1	AEF1	Dulce	sugary
SP	SP-064	W1	AEF2	Suave	sweet
SP	SP-064	W1	AEF3	Fresco	fresh
SP	SP-064	W2	AEF1	Suave	sweet
SP	SP-064	W2	AEF2	Dulce	sugary
SP	SP-064	W2	AEF3	Tono amargo	bitter
SP	SP-064	W3	AEF1	Roble	oak
SP	SP-064	W3	AEF2	Afrutado	fruity
SP	SP-064	W3	AEF3	Madera	woody
SP	SP-064	W4	AEF1	Amargo	bitter
SP	SP-064	W4	AEF2	Tono dulce	sugary
SP	SP-064	W4	AEF3	Amargo	bitter
SP	SP-066	W1	AEF1	Ligero y delicado.	light
SP	SP-066	W1	AEF2	Algo de taninos, mas bien seco y sabor a madera.	tannic, dry, woody
SP	SP-066	W1	AEF3	Los taninos permanecen alrededor de la boca y el sabor del vino desaparece con rapidez.	not_long, tannic
SP	SP-066	W2	AEF1	Intensidad de sabor en la punta de la lengua.	intense
SP	SP-066	W2	AEF2	La boca se lleno de taninos y alcohol sin un sabor claro que apreciar.	tannic, alcohol
SP	SP-066	W2	AEF3	Los taninos permanecen y el sabor desaparece facilmente.	not_long, tannic
SP	SP-066	W3	AEF1	Ligero y amargo	light, bitter
SP	SP-066	W3	AEF2	Mas intenso y amargo	intense, bitter
SP	SP-066	W3	AEF3	El sabor desaparece con rapidez y deja la sensación del alcohol en las paredes de la boca.	not_long, alcohol
SP	SP-066	W4	AEF1	Ligero, suave y seco	light, sweet, dry
SP	SP-066	W4	AEF2	Sabor a madera y frutas del bosque	woody, berry
SP	SP-066	W4	AEF3	Desaparece con rapidez y deja el paladar con un regusto semiamargo.	not_long, bitter
SP	SP-067	W1	AEF1	Puissant avec du corps	strong, body
SP	SP-067	W1	AEF2	Charnu	fleshy
SP	SP-067	W1	AEF3	Un peu apre	harsh
SP	SP-067	W2	AEF1	Charpenté	robust
SP	SP-067	W2	AEF2	Frais comme avec des notes de cerise ou fruit rouge	fresh, cherry, red_fruit
SP	SP-067	W2	AEF3	Tres peu apre	harsh_low
SP	SP-067	W3	AEF1	Leger	light
SP	SP-067	W3	AEF2	Frais arome legerement fruité peut etre peche	fresh, fruity, peach
SP	SP-067	W3	AEF3	Un peu rugueux	rough
SP	SP-067	W4	AEF1	Doux	sweet
SP	SP-067	W4	AEF2	Leger je note bien les jeunes vignes le vino est tres simple	light, simple
SP	SP-067	W4	AEF3	Aerien peu fruité Pas apre du tout	harsh_low, fruity_low, light
SP	SP-068	W1	AEF1	fuerte	thick
SP	SP-068	W1	AEF2	más aromático	aromatic
SP	SP-068	W1	AEF3	denso	strong
SP	SP-068	W2	AEF1	con olores casi dulces	sugary
SP	SP-068	W2	AEF2	la boca se me llenó de un sabor muy intenso	intense
SP	SP-068	W2	AEF3	se quedaba en la boca el regusto a madera	woody, long
SP	SP-068	W3	AEF1	con mucha madera	woody
SP	SP-068	W3	AEF2	más bien fuerte	strong
SP	SP-068	W3	AEF3	redondo	round
SP	SP-068	W4	AEF1	muy oloroso	odorous
SP	SP-068	W4	AEF2	con sabores a frutas rojas como cerezas	red_fruit, cherry
SP	SP-068	W4	AEF3	fresco en boca	fresh
SP	SP-073	W1	AEF1	un toque amargo	bitter_low
SP	SP-073	W1	AEF2	menos fuerza
SP	SP-073	W1	AEF3	un toque especiado	spicy
SP	SP-073	W2	AEF1	aroma como afrutado	fruity
SP	SP-073	W2	AEF2	muy seco e intenso	dry, intense
SP	SP-073	W2	AEF3	amargo al fondo	bitter
SP	SP-073	W3	AEF1	muy suave, agradable y facil de saborear	sweet, easy
SP	SP-073	W3	AEF2	se mantiene muy bien
SP	SP-073	W3	AEF3	toque dulzon	sweet
SP	SP-073	W4	AEF1	intenso,	intense
SP	SP-073	W4	AEF2	mas calmado, con matices salados	salty
SP	SP-073	W4	AEF3	un final picante	pungent
SP	SP-075	W1	AEF1	suave	sweet
SP	SP-075	W1	AEF2	espeso	strong
SP	SP-075	W1	AEF3	menos amargo	bitter
SP	SP-075	W2	AEF1	fuerte	strong
SP	SP-075	W2	AEF2	el sabor queda en la lengua
SP	SP-075	W2	AEF3	con cuerpo	body
SP	SP-075	W3	AEF1	transparente
SP	SP-075	W3	AEF2	dulce	sugary
SP	SP-075	W3	AEF3	ligero	light
SP	SP-075	W4	AEF1	ligero	light
SP	SP-075	W4	AEF2	fuerte	strong
SP	SP-075	W4	AEF3	amargo	bitter
SP	SP-076	W1	AEF1	áspero	rough
SP	SP-076	W1	AEF2	áspero, cálido	rough, warm
SP	SP-076	W1	AEF3	cálido, agradable, más suave	warm, sweet
SP	SP-076	W2	AEF1	fuerte	strong
SP	SP-076	W2	AEF2	seco, fuerte	dry, strong
SP	SP-076	W2	AEF3	más suave	sweet
SP	SP-076	W3	AEF1	fresco	fresh
SP	SP-076	W3	AEF2	fresco, suave	fresh, sweet
SP	SP-076	W3	AEF3	refrescante, suave, agradable	fresh, sweet
SP	SP-076	W4	AEF1	fuerte	strong
SP	SP-076	W4	AEF2	fuerte, normal, seco	dry, strong
SP	SP-076	W4	AEF3	seco	dry
SP	SP-079	W1	AEF1	equilibrado	balanced
SP	SP-079	W1	AEF2	vivacidad	lively
SP	SP-079	W1	AEF3	seco	dry
SP	SP-079	W2	AEF1	intenso	intense
SP	SP-079	W2	AEF2	vivo	acid
SP	SP-079	W2	AEF3	suave	sweet
SP	SP-079	W3	AEF1	vivacidad	lively
SP	SP-079	W3	AEF2	facil de beber	easy
SP	SP-079	W3	AEF3	rico	rich
SP	SP-079	W4	AEF1	personalidad	character
SP	SP-079	W4	AEF2	profundo
SP	SP-079	W4	AEF3	sabor
SP	SP-080	W1	AEF1	frutos del bosque	berry
SP	SP-080	W1	AEF2	fresco	fresh
SP	SP-080	W1	AEF3	afrutado	fruity
SP	SP-080	W2	AEF1	afrutado	fruity
SP	SP-080	W2	AEF2	con cuerpo, elegante	body
SP	SP-080	W2	AEF3	seco	dry
SP	SP-080	W3	AEF1	especiado, fresco	spicy, fresh
SP	SP-080	W3	AEF2	afrutado, medicinal	fruity, medicinal
SP	SP-080	W3	AEF3	seco.	dry
SP	SP-080	W4	AEF1	cereza, frambuesa	cherry, raspberry
SP	SP-080	W4	AEF2	fresco	fresh
SP	SP-080	W4	AEF3	limpio, equilibrado	balanced, clean
SP	SP-081	W1	AEF1	suave sin muchos matizes	sweet, not_complex
SP	SP-081	W1	AEF2	se llena la boca de sabor intenso a madera y ceniza	woody, ash, intense
SP	SP-081	W1	AEF3	un sabor agradable permanece el sabor y es muy reconfortante	long
SP	SP-081	W2	AEF1	de calidad mas bien de barrica	woody
SP	SP-081	W2	AEF2	el sabor es moderado con matizes avellana,madera	hazelnut, woody
SP	SP-081	W2	AEF3	gran paladar no es fuerte el sabor , bien cuidado
SP	SP-081	W3	AEF1	suave	sweet
SP	SP-081	W3	AEF2	matices de grosella,madera	blackcurrant, woody
SP	SP-081	W3	AEF3	gran sabor en el paladar y un poco intenso	intense
SP	SP-081	W4	AEF1	suave no pica al beberlo	sweet
SP	SP-081	W4	AEF2	No se intesifica mucho,con un matiz a regaliz y a frutos secos	licorice, dried_fruit
SP	SP-081	W4	AEF3	El sabor sigue en la boca pero no es fuerte y es reconfortante	long
SP	SP-082	W1	AEF1	un poco menos suave	sweet
SP	SP-082	W1	AEF2	mas agradable al paladar
SP	SP-082	W1	AEF3	el sabor un poco menos suave que los anteriores	sweet
SP	SP-082	W2	AEF1	suavidad grande	sweet
SP	SP-082	W2	AEF2	sabor a cereza y a grosella	cherry, blackcurrant
SP	SP-082	W2	AEF3	delicado en paladar	light
SP	SP-082	W3	AEF1	bastante suave al paladar	sweet
SP	SP-082	W3	AEF2	gran sabor general	intense
SP	SP-082	W3	AEF3	regusto no identificado pero me ha gustado bastante
SP	SP-082	W4	AEF1	suavidad	sweet
SP	SP-082	W4	AEF2	regusto en el paladar
SP	SP-082	W4	AEF3	sabor ultimo a frutos rojos pero muy suave	red_fruit, sweet
SP	SP-084	W1	AEF1	toque a roble	oak
SP	SP-084	W1	AEF2	un toque dulce	sugary
SP	SP-084	W1	AEF3	un toque de fregancia a madera	woody
SP	SP-084	W2	AEF1	un toque a frutal	fruity
SP	SP-084	W2	AEF2	un leve aroma a citricos	citrus
SP	SP-084	W2	AEF3	un amargor suave	bitter, sweet
SP	SP-084	W3	AEF1	toque a frambuesa	raspberry
SP	SP-084	W3	AEF2	toque de frutos rojos	red_fruit
SP	SP-084	W3	AEF3	un toque a tierra	earthy
SP	SP-084	W4	AEF1	un olor dulce	sugary
SP	SP-084	W4	AEF2	un toque a frutas	fruity
SP	SP-084	W4	AEF3	un toque a roble	oak
SP	SP-086	W1	AEF1	sabor terroso	earthy
SP	SP-086	W1	AEF2	se refresca el sabor	fresh
SP	SP-086	W1	AEF3	cada vez más dulce	sugary
SP	SP-086	W2	AEF1	aromas frutales	fruity
SP	SP-086	W2	AEF2	nada
SP	SP-086	W2	AEF3	nada
SP	SP-086	W3	AEF1	sabor más fuerte	strong
SP	SP-086	W3	AEF2	más sabor a vino
SP	SP-086	W3	AEF3	nada
SP	SP-086	W4	AEF1	sabor refrescante	fresh
SP	SP-086	W4	AEF2	frutal	fruity
SP	SP-086	W4	AEF3	aromas frescos	fresh
SP	SP-090	W1	AEF1	agradable
SP	SP-090	W1	AEF2	con carácter	character
SP	SP-090	W1	AEF3	exquisito
SP	SP-090	W2	AEF1	agradable
SP	SP-090	W2	AEF2	con carácter	character
SP	SP-090	W2	AEF3	óptimo
SP	SP-090	W3	AEF1	agradable
SP	SP-090	W3	AEF2	un poco ácido	acid_low
SP	SP-090	W3	AEF3	ácido	acid
SP	SP-090	W4	AEF1	fuerte	strong
SP	SP-090	W4	AEF2	con carácter	character
SP	SP-090	W4	AEF3	agradable
SP	SP-091	W1	AEF1	Muy ploroso
SP	SP-091	W1	AEF2	Suave	sweet
SP	SP-091	W1	AEF3	Muy suave en el paladar	sweet
SP	SP-091	W2	AEF1	Buen olor
SP	SP-091	W2	AEF2	Sabor suave	sweet
SP	SP-091	W2	AEF3	Muy delicado	light
SP	SP-091	W3	AEF1	Distinto
SP	SP-091	W3	AEF2	Reconocido
SP	SP-091	W3	AEF3	Muy agradable
SP	SP-091	W4	AEF1	Crugiente	crunchy
SP	SP-091	W4	AEF2	Duro	tannic_high
SP	SP-091	W4	AEF3	Muy fuerte	strong
SP	SP-092	W1	AEF1	suave	sweet
SP	SP-092	W1	AEF2	fruta	fruity
SP	SP-092	W1	AEF3	relajado
SP	SP-092	W2	AEF1	suave	sweet
SP	SP-092	W2	AEF2	amargo	bitter
SP	SP-092	W2	AEF3	seco	dry
SP	SP-092	W3	AEF1	fuerte	strong
SP	SP-092	W3	AEF2	madera	woody
SP	SP-092	W3	AEF3	amargo	bitter
SP	SP-092	W4	AEF1	seco	dry
SP	SP-092	W4	AEF2	suave	sweet
SP	SP-092	W4	AEF3	redondo	round
SP	SP-093	W1	AEF1	agresivo	agressive
SP	SP-093	W1	AEF2	aspero	rough
SP	SP-093	W1	AEF3	aspero	rough
SP	SP-093	W2	AEF1	debil
SP	SP-093	W2	AEF2	afrutado	fruity
SP	SP-093	W2	AEF3	madera	woody
SP	SP-093	W3	AEF1	nada
SP	SP-093	W3	AEF2	frutoso	fruity
SP	SP-093	W3	AEF3	seco	dry
SP	SP-093	W4	AEF1	tierno
SP	SP-093	W4	AEF2	fresco	fresh
SP	SP-093	W4	AEF3	nada
SP	SP-094	W1	AEF1	sabor a plástico	plastic
SP	SP-094	W1	AEF2	mas suave	sweet
SP	SP-094	W1	AEF3	sabor raro
SP	SP-094	W2	AEF1	fuerte	strong
SP	SP-094	W2	AEF2	moderado
SP	SP-094	W2	AEF3	como suave, nada fuerte	sweet
SP	SP-094	W3	AEF1	muy suave	sweet
SP	SP-094	W3	AEF2	refrescante en la boca	fresh
SP	SP-094	W3	AEF3	áspero	rough
SP	SP-094	W4	AEF1	agrio	sour
SP	SP-094	W4	AEF2	mas suave	sweet
SP	SP-094	W4	AEF3	mal sabor
SP	SP-096	W1	AEF1	sabor con cuerpo	body
SP	SP-096	W1	AEF2	mas interes
SP	SP-096	W1	AEF3	muy gustoso	tasty
SP	SP-096	W2	AEF1	flojo	soft
SP	SP-096	W2	AEF2	aburrido
SP	SP-096	W2	AEF3	sin paladar	bland
SP	SP-096	W3	AEF1	afrutado	fruity
SP	SP-096	W3	AEF2	amargo	bitter
SP	SP-096	W3	AEF3	rasposo	rough
SP	SP-096	W4	AEF1	buen aroma
SP	SP-096	W4	AEF2	con interes
SP	SP-096	W4	AEF3	delicado	light
SP	SP-097	W1	AEF1	suave pero con una buena acidez	sweet, acid
SP	SP-097	W1	AEF2	los tnines dulces encima de un cuerpo duradero	body, tannic
SP	SP-097	W1	AEF3	los tanines verdes: es todavia un vino joven	green, young
SP	SP-097	W2	AEF1	perfume di hierba, y frutos rojos frescos	herbaceous, red_fruit
SP	SP-097	W2	AEF2	seco, el rasgo de los tanines	dry, rough
SP	SP-097	W2	AEF3	no mucho, es un vino corto, nada de especial	not_long
SP	SP-097	W3	AEF1	olor reducido, oxidacion, al principio	oxydized, reducted
SP	SP-097	W3	AEF2	se reconocez una acidez pero perdida por la oxidacion	acid, oxydized
SP	SP-097	W3	AEF3	vino malo
SP	SP-097	W4	AEF1	buen perfume de frutos rojos y mismo sabor fino y ligero	red_fruit, light
SP	SP-097	W4	AEF2	el amargor, demasiado, poco armonico	bitter, not_balanced
SP	SP-097	W4	AEF3	amargo	bitter
SP	SP-101	W1	AEF1	sabor madera	woody
SP	SP-101	W1	AEF2	lejero, fresco	fresh
SP	SP-101	W1	AEF3	sigue fresco	fresh
SP	SP-101	W2	AEF1	amargo	bitter
SP	SP-101	W2	AEF2	igual, amargo	bitter
SP	SP-101	W2	AEF3	amargo, sabor tierra, champiniones	bitter, earthy, mushroom
SP	SP-101	W3	AEF1	sabor madera antigua	woody
SP	SP-101	W3	AEF2	amargo	bitter
SP	SP-101	W3	AEF3	amargo	bitter
SP	SP-101	W4	AEF1	madera, tierra	woody, earthy
SP	SP-101	W4	AEF2	nueces	nutty
SP	SP-101	W4	AEF3	nueces, amargo	nutty, bitter
SP	SP-102	W1	AEF1	Buen cuerpo y buen bouquet	body
SP	SP-102	W1	AEF2	Seco	dry
SP	SP-102	W1	AEF3	Toque en el paladar de pimentón dulce	spicy
SP	SP-102	W2	AEF1	Buen bouquet, pero con poco cuerpo	odorous, body
SP	SP-102	W2	AEF2	Rico y fresco	rich, fresh
SP	SP-102	W2	AEF3	Desprende sabores de frutas blancas y a la vez una acidez vibrante	fruity, acid
SP	SP-102	W3	AEF1	Muy buen bouquet y un color rojo brillante	odorous
SP	SP-102	W3	AEF2	Aterciopelado y ligero	tannic_low, light
SP	SP-102	W3	AEF3	Se te queda en el paladar un sabor a frutos rojos	red_fruit, long
SP	SP-102	W4	AEF1	Un color rojo picota y buen bouquet
SP	SP-102	W4	AEF2	Jugoso y frutal	fruity, juicy
SP	SP-102	W4	AEF3	Un sabor a regaliz y a frutos rojos	licorice, red_fruit
SP	SP-103	W1	AEF1	intenso	intense
SP	SP-103	W1	AEF2	fuerte	strong
SP	SP-103	W1	AEF3	sobrio, con cuerpo	body
SP	SP-103	W2	AEF1	Más suave que el anterior	sweet
SP	SP-103	W2	AEF2	afrutado	fruity
SP	SP-103	W2	AEF3	consistente, con mucho cuerpo	body
SP	SP-103	W3	AEF1	fuerte	strong
SP	SP-103	W3	AEF2	más jugoso	light
SP	SP-103	W3	AEF3	un placer para el paladar, fácil de beber, fino...
SP	SP-103	W4	AEF1	afrutado	fruity
SP	SP-103	W4	AEF2	cálido	warm
SP	SP-103	W4	AEF3	dulce, pero consistente	sugary
SP	SP-105	W1	AEF1	MATICES LACTICOS Y AFRUTADOS	lactic, fruity
SP	SP-105	W1	AEF2	FONDOS LACTEOS	lactic
SP	SP-105	W1	AEF3	TOQUES DE MADERA Y CUERO	woody, leather
SP	SP-105	W2	AEF1	UNA SUAVIDAD QUE SE ABRIA EN MI PALADAR	sweet
SP	SP-105	W2	AEF2	QUE ENVOLVIAMIS PAPILAS HACIENDOME DISFRUTAR
SP	SP-105	W2	AEF3	CALIENTE CON MUCHA VIDA Y CON GANAS DE PERDURAR SU SABOR POR TIEMPO	warm
SP	SP-105	W3	AEF1	FRESCO CON MATICES SUAVES	fresh, sweet
SP	SP-105	W3	AEF2	TUVE MATICES LACTEOS	lactic
SP	SP-105	W3	AEF3	ME EMPEZÓ A GUSTAR SUS MATICES DE CUERO PERO SE DISIPARON PRONTO	leather
SP	SP-105	W4	AEF1	SABOR MUY AFRUTADO	fruity
SP	SP-105	W4	AEF2	LA ACIDEZ DE LA PIEL DE LA UVA	acid
SP	SP-105	W4	AEF3	UN QUERER ROMPER ESENCIAS PERO NO LOGRARLO
SP	SP-107	W1	AEF1	nada
SP	SP-107	W1	AEF2	nada
SP	SP-107	W1	AEF3	nada
SP	SP-107	W2	AEF1	lleno de frutas	fruity
SP	SP-107	W2	AEF2	tanninas	tannic
SP	SP-107	W2	AEF3	afrutado	fruity
SP	SP-107	W3	AEF1	acido	acid
SP	SP-107	W3	AEF2	acido	acid
SP	SP-107	W3	AEF3	acido	acid
SP	SP-107	W4	AEF1	afrutado	fruity
SP	SP-107	W4	AEF2	nada
SP	SP-107	W4	AEF3	aspero	rough
SP	SP-108	W1	AEF1	amargo	bitter
SP	SP-108	W1	AEF2	seco	dry
SP	SP-108	W1	AEF3	seco	dry
SP	SP-108	W2	AEF1	dulce	sugary
SP	SP-108	W2	AEF2	fresco	fresh
SP	SP-108	W2	AEF3	dulce	sugary
SP	SP-108	W3	AEF1	seco	dry
SP	SP-108	W3	AEF2	seco	dry
SP	SP-108	W3	AEF3	fresco	fresh
SP	SP-108	W4	AEF1	seco	dry
SP	SP-108	W4	AEF2	seco	dry
SP	SP-108	W4	AEF3	fresco	fresh
SP	SP-109	W1	AEF1	simple, sencillo, poco sabor	simple, bland
SP	SP-109	W1	AEF2	dulce, amable	sugary
SP	SP-109	W1	AEF3	más dulce	sugary
SP	SP-109	W2	AEF1	ácido	acid
SP	SP-109	W2	AEF2	pesado	thick
SP	SP-109	W2	AEF3	algo más suave, pero no tanto como el anterior, queda un regusto	sweet
SP	SP-109	W3	AEF1	algo seco	dry
SP	SP-109	W3	AEF2	con un punto dulce	sugary
SP	SP-109	W3	AEF3	más dulce, un gusto suave y agradable	sweet, sugary
SP	SP-109	W4	AEF1	algo fuerte	strong
SP	SP-109	W4	AEF2	más suave	sweet
SP	SP-109	W4	AEF3	con un toque dukce	sweet
SP	SP-110	W1	AEF1	Picabte	pungent
SP	SP-110	W1	AEF2	Dulce	sugary
SP	SP-110	W1	AEF3	Con cuerpo	body
SP	SP-110	W2	AEF1	Afrurado	fruity
SP	SP-110	W2	AEF2	Dulce	sugary
SP	SP-110	W2	AEF3	Duradero	long
SP	SP-110	W3	AEF1	Intenso	intense
SP	SP-110	W3	AEF2	Potente	strong
SP	SP-110	W3	AEF3	Duradero	long
SP	SP-110	W4	AEF1	Afrurado	fruity
SP	SP-110	W4	AEF2	Intebso	intense
SP	SP-110	W4	AEF3	Duradero	long
SP	SP-111	W1	AEF1	Alegre
SP	SP-111	W1	AEF2	Áspero	rough
SP	SP-111	W1	AEF3	Carnoso	fleshy
SP	SP-111	W2	AEF1	Afrutado	fruity
SP	SP-111	W2	AEF2	Balsámico	balsamic
SP	SP-111	W2	AEF3	Abocado
SP	SP-111	W3	AEF1	Áspero	rough
SP	SP-111	W3	AEF2	Agresivo	agressive
SP	SP-111	W3	AEF3	Vigoroso	strong
SP	SP-111	W4	AEF1	Amaderado	woody
SP	SP-111	W4	AEF2	Afrutado	fruity
SP	SP-111	W4	AEF3	Carnoso	fleshy
SP	SP-120	W1	AEF1	poco aroma	bland
SP	SP-120	W1	AEF2	sabor perceptible pero sin gusto particular
SP	SP-120	W1	AEF3	un Bordeaux supérieur bastante "clasico" pero sin interes particular
SP	SP-120	W2	AEF1	con una personalidad mas presente que los demas	character
SP	SP-120	W2	AEF2	bastante equilibrado	balanced
SP	SP-120	W2	AEF3	agradable...en condiciones poco favorables
SP	SP-120	W3	AEF1	con un aroma reducidoreducido	reducted
SP	SP-120	W3	AEF2	un sabor real pero diferente del sabor que encuentro usualmente con los Rioja
SP	SP-120	W3	AEF3	bueno pero nada mas
SP	SP-120	W4	AEF1	nada especial
SP	SP-120	W4	AEF2	sin relieve	bland
SP	SP-120	W4	AEF3	ordinario
SP	SP-121	W1	AEF1	vino mediocre
SP	SP-121	W1	AEF2	sabor muy neutro
SP	SP-121	W1	AEF3	malo
SP	SP-121	W2	AEF1	intenso	intense
SP	SP-121	W2	AEF2	toque afrutado	fruity
SP	SP-121	W2	AEF3	bueno
SP	SP-121	W3	AEF1	olor intenso	odorous
SP	SP-121	W3	AEF2	sabor agridulce	sugary, acid
SP	SP-121	W3	AEF3	pesado	thick
SP	SP-121	W4	AEF1	muy dulce	sugary
SP	SP-121	W4	AEF2	suave	sweet
SP	SP-121	W4	AEF3	buen toque final
SP	SP-122	W1	AEF1	sabor especiado	spicy
SP	SP-122	W1	AEF2	ligeramente afrutado	fruity
SP	SP-122	W1	AEF3	picante	pungent
SP	SP-122	W2	AEF1	afrutado	fruity
SP	SP-122	W2	AEF2	ligeramente especiado	spicy
SP	SP-122	W2	AEF3	seco	dry
SP	SP-122	W3	AEF1	olor a madera y sabor a especias	woody, spicy
SP	SP-122	W3	AEF2	ligeramente afrutado	fruity
SP	SP-122	W3	AEF3	sabor complejo	complex
SP	SP-122	W4	AEF1	sabor ligero	light
SP	SP-122	W4	AEF2	afrutado y complejo	fruity, complex
SP	SP-122	W4	AEF3	ligeramente especiado	spicy
SP	SP-123	W1	AEF1	Ácido	acid
SP	SP-123	W1	AEF2	Fuerte	strong
SP	SP-123	W1	AEF3	Toque a madera	woody
SP	SP-123	W2	AEF1	Flojo	soft
SP	SP-123	W2	AEF2	Aguado	watery
SP	SP-123	W2	AEF3	Con gusto a madera al final	woody
SP	SP-123	W3	AEF1	Aguado	watery
SP	SP-123	W3	AEF2	Flojo	soft
SP	SP-123	W3	AEF3	Sin cuerpo	not_body
SP	SP-123	W4	AEF1	Olor no agradable
SP	SP-123	W4	AEF2	Sabor ácido	acid
SP	SP-123	W4	AEF3	No deja buen gusto en el paladar
SP	SP-124	W1	AEF1	caracter	character
SP	SP-124	W1	AEF2	sabor con caracter	character
SP	SP-124	W1	AEF3	buen regusto
SP	SP-124	W2	AEF1	agrio, fuerte	acid_high, strong
SP	SP-124	W2	AEF2	sabor tipico
SP	SP-124	W2	AEF3	agridulce	sugary, acid
SP	SP-124	W3	AEF1	poco cuerpo, sin olor especial	not_body
SP	SP-124	W3	AEF2	buen sabor, suave	sweet
SP	SP-124	W3	AEF3	caracter joven, buen acompañamiento	young
SP	SP-124	W4	AEF1	joven, suave	young, sweet
SP	SP-124	W4	AEF2	calido, afrutado	warm, fruity
SP	SP-124	W4	AEF3	buen sabor, vino con caracter joven	young
SP	SP-126	W1	AEF1	dulce	sugary
SP	SP-126	W1	AEF2	amargo	bitter
SP	SP-126	W1	AEF3	amargo y salado	bitter, salty
SP	SP-126	W2	AEF1	olor a alguna especie culinaria	spicy
SP	SP-126	W2	AEF2	dulce	sugary
SP	SP-126	W2	AEF3	ácido	acid
SP	SP-126	W3	AEF1	olor reconocido
SP	SP-126	W3	AEF2	dulce	sugary
SP	SP-126	W3	AEF3	dulce y amargo	sugary, bitter
SP	SP-126	W4	AEF1	amargo	bitter
SP	SP-126	W4	AEF2	dulce	sugary
SP	SP-126	W4	AEF3	dulce	sugary
SP	SP-127	W1	AEF1	suave	sweet
SP	SP-127	W1	AEF2	aromatizado	aromatic
SP	SP-127	W1	AEF3	amaderado	woody
SP	SP-127	W2	AEF1	afrutado	fruity
SP	SP-127	W2	AEF2	amaderado	woody
SP	SP-127	W2	AEF3	suave	sweet
SP	SP-127	W3	AEF1	seco	dry
SP	SP-127	W3	AEF2	amaderado de roble	oak
SP	SP-127	W3	AEF3	afrutado	fruity
SP	SP-127	W4	AEF1	más amargo de lo esperado	bitter
SP	SP-127	W4	AEF2	amaderado	woody
SP	SP-127	W4	AEF3	afrutado	fruity
SP	SP-129	W1	AEF1	fresco	fresh
SP	SP-129	W1	AEF2	fuerte	strong
SP	SP-129	W1	AEF3	seco	dry
SP	SP-129	W2	AEF1	fuerte	strong
SP	SP-129	W2	AEF2	agradable
SP	SP-129	W2	AEF3	seco	dry
SP	SP-129	W3	AEF1	ligero	light
SP	SP-129	W3	AEF2	suave	sweet
SP	SP-129	W3	AEF3	sabroso	tasty
SP	SP-129	W4	AEF1	ligero	light
SP	SP-129	W4	AEF2	fuertecillo	strong
SP	SP-129	W4	AEF3	sabroso	tasty
SP	SP-132	W1	AEF1	con un marcado aroma de madera	woody
SP	SP-132	W1	AEF2	con personalidad y un punto ácido	acid_low, character
SP	SP-132	W1	AEF3	suave y agradable	sweet
SP	SP-132	W2	AEF1	sutil y con una mezcla de notas leves	light
SP	SP-132	W2	AEF2	de entrada suave y sabor delicado	sweet, light
SP	SP-132	W2	AEF3	gusto persistente pero muy agradable en su delicadeza	long, light
SP	SP-132	W3	AEF1	con un aroma levemente afrutado	fruity
SP	SP-132	W3	AEF2	de entrada intensa	intense
SP	SP-132	W3	AEF3	con carácter, mantiene la intensidad	intense, character
SP	SP-132	W4	AEF1	pronunciados aromas a frutos, muy prometedor	pronounced, fruity
SP	SP-132	W4	AEF2	de sabor intenso y agradable	intense
SP	SP-132	W4	AEF3	conservando ese mismo recuerdo afrutado que prometía en nariz	fruity
SP	SP-134	W1	AEF1	seco	dry
SP	SP-134	W1	AEF2	fuerte	strong
SP	SP-134	W1	AEF3	nada
SP	SP-134	W2	AEF1	seco	dry
SP	SP-134	W2	AEF2	nada afrutado
SP	SP-134	W2	AEF3	nada
SP	SP-134	W3	AEF1	nada
SP	SP-134	W3	AEF2	seco y fuerte	dry, strong
SP	SP-134	W3	AEF3	agradable
SP	SP-134	W4	AEF1	neutral
SP	SP-134	W4	AEF2	seco	dry
SP	SP-134	W4	AEF3	ardiente	warm
SP	SP-135	W1	AEF1	Aroma a frutas	fruity
SP	SP-135	W1	AEF2	Sabor a chocolate y madera	chocolate, woody
SP	SP-135	W1	AEF3	Olor a flores	floral
SP	SP-135	W2	AEF1	manzana	apple
SP	SP-135	W2	AEF2	chocolate	chocolate
SP	SP-135	W2	AEF3	citricos	citrus
SP	SP-135	W3	AEF1	Suave e intenso	intense, sweet
SP	SP-135	W3	AEF2	picante	pungent
SP	SP-135	W3	AEF3	Sabor a citricos y madera	citrus, woody
SP	SP-135	W4	AEF1	Sabor suave	sweet
SP	SP-135	W4	AEF2	Como a chocolate	chocolate
SP	SP-135	W4	AEF3	madera	woody
SP	SP-137	W1	AEF1	afrutado	fruity
SP	SP-137	W1	AEF2	toque de madera a barrica	woody
SP	SP-137	W1	AEF3	suave	sweet
SP	SP-137	W2	AEF1	avinagrado	sour
SP	SP-137	W2	AEF2	se queda la esencia en la boca
SP	SP-137	W2	AEF3	seco	dry
SP	SP-137	W3	AEF1	con fuerza	strong
SP	SP-137	W3	AEF2	fuerte pero excelente	strong
SP	SP-137	W3	AEF3	duradero	long
SP	SP-137	W4	AEF1	agradable en la boca y olfato
SP	SP-137	W4	AEF2	duradero
SP	SP-137	W4	AEF3	afrutado y sabor excelente	fruity
SP	SP-138	W1	AEF1	Fresco, volumen	fresh
SP	SP-138	W1	AEF2	Fresco, frutos rojos	fresh, red_fruit
SP	SP-138	W1	AEF3	Nada
SP	SP-138	W2	AEF1	Suave	sweet
SP	SP-138	W2	AEF2	Intenso cuerpo seco	dry, intense, body
SP	SP-138	W2	AEF3	acido	acid
SP	SP-138	W3	AEF1	Suave, aromático	aromatic, sweet
SP	SP-138	W3	AEF2	fresco	fresh
SP	SP-138	W3	AEF3	Final que no se nota	not_long
SP	SP-138	W4	AEF1	Fuerte, cuerpo	strong, body
SP	SP-138	W4	AEF2	Suaviza	sweet
SP	SP-138	W4	AEF3	Bien
SP	SP-139	W1	AEF1	Normal
SP	SP-139	W1	AEF2	Amargo	bitter
SP	SP-139	W1	AEF3	Amargo	bitter
SP	SP-139	W2	AEF1	Amargo	bitter
SP	SP-139	W2	AEF2	Amargo	bitter
SP	SP-139	W2	AEF3	Amargo	bitter
SP	SP-139	W3	AEF1	Muy fuerte	strong
SP	SP-139	W3	AEF2	Rico	rich
SP	SP-139	W3	AEF3	Rico	rich
SP	SP-139	W4	AEF1	Dulce	sugary
SP	SP-139	W4	AEF2	Dulce	sugary
SP	SP-139	W4	AEF3	Dulce	sugary
SP	SP-143	W1	AEF1	frutal	fruity
SP	SP-143	W1	AEF2	con cuerpo, intenso	intense, body
SP	SP-143	W1	AEF3	equilibrado, bueno	balanced
SP	SP-143	W2	AEF1	acido, frutos rojos	acid, red_fruit
SP	SP-143	W2	AEF2	seco, menos acido	dry, acid
SP	SP-143	W2	AEF3	equilibrado, bien acabado, tabaco	balanced, tobacco
SP	SP-143	W3	AEF1	acido, potente, alcohol	acid, alcohol, strong
SP	SP-143	W3	AEF2	potente	strong
SP	SP-143	W3	AEF3	boca seca	drying
SP	SP-143	W4	AEF1	tierra, ligeramente frutal	earthy, fruity
SP	SP-143	W4	AEF2	poco intenso	intense_low
SP	SP-143	W4	AEF3	equilibrado, madera	balanced, woody
SP	SP-144	W1	AEF1	Efecto picazón en boca	pungent
SP	SP-144	W1	AEF2	ligeras notas saladas	salty
SP	SP-144	W1	AEF3	sensación de cereza	cherry
SP	SP-144	W2	AEF1	Algo seco	dry
SP	SP-144	W2	AEF2	Poderoso	strong
SP	SP-144	W2	AEF3	ácido	acid
SP	SP-144	W3	AEF1	un toque de acidez	acid_low
SP	SP-144	W3	AEF2	reminiscencias frutosas	fruity
SP	SP-144	W3	AEF3	sedoso	smooth
SP	SP-144	W4	AEF1	varios aromas	aromatic
SP	SP-144	W4	AEF2	muy equilibrado	balanced
SP	SP-144	W4	AEF3	predominio fruta	fruity
SP	SP-146	W1	AEF1	Muy grueso	thick
SP	SP-146	W1	AEF2	Frutos rojos, especias	red_fruit, spicy
SP	SP-146	W1	AEF3	Taninos muy marcados	tannic_high
SP	SP-146	W2	AEF1	Rudo	harsh
SP	SP-146	W2	AEF2	Intenso, tabaco, tierra	intense, tobacco, earthy
SP	SP-146	W2	AEF3	Muchos taninos	tannic_high
SP	SP-146	W3	AEF1	Fresco, con buena fruta	fresh, fruity
SP	SP-146	W3	AEF2	Frutos rojos, regaliz, tierra	red_fruit, licorice, earthy
SP	SP-146	W3	AEF3	Tanino fino y delicado	tannic_low, light
SP	SP-146	W4	AEF1	Muy suave	sweet
SP	SP-146	W4	AEF2	Frutos rojos, trufa, frambuesa, regaliz	red_fruit, mushroom, raspberry, licorice
SP	SP-146	W4	AEF3	Un vino muy limpio
SP	SP-150	W1	AEF1	sabor neutro
SP	SP-150	W1	AEF2	regusto en incremento
SP	SP-150	W1	AEF3	regusto alcoholico	alcohol
SP	SP-150	W2	AEF1	nada
SP	SP-150	W2	AEF2	aromas frutales	fruity
SP	SP-150	W2	AEF3	aroma a madera	woody
SP	SP-150	W3	AEF1	suave	sweet
SP	SP-150	W3	AEF2	fruta	fruity
SP	SP-150	W3	AEF3	regusto agradable
SP	SP-150	W4	AEF1	bajo sabor	bland
SP	SP-150	W4	AEF2	frutas	fruity
SP	SP-150	W4	AEF3	suaviadad	sweet
SP	SP-152	W1	AEF1	madera	woody
SP	SP-152	W1	AEF2	acidez, profundidad	acid
SP	SP-152	W1	AEF3	dulce	sugary
SP	SP-152	W2	AEF1	ACIDEZ	acid
SP	SP-152	W2	AEF2	PROFUNDIDAD
SP	SP-152	W2	AEF3	AFRUTADO	fruity
SP	SP-152	W3	AEF1	potente	strong
SP	SP-152	W3	AEF2	campo
SP	SP-152	W3	AEF3	acido	acid
SP	SP-152	W4	AEF1	OLOROSO	odorous
SP	SP-152	W4	AEF2	DULCE, AFRUTADO	sugary, fruity
SP	SP-152	W4	AEF3	MUY OLOROSO	odorous
SP	SP-153	W1	AEF1	madera	woody
SP	SP-153	W1	AEF2	cuerpo	body
SP	SP-153	W1	AEF3	sabroso	tasty
SP	SP-153	W2	AEF1	meloso	sweet
SP	SP-153	W2	AEF2	afrutado	fruity
SP	SP-153	W2	AEF3	agradable
SP	SP-153	W3	AEF1	suave	sweet
SP	SP-153	W3	AEF2	dulce	sugary
SP	SP-153	W3	AEF3	sencillo
SP	SP-153	W4	AEF1	fuerte	strong
SP	SP-153	W4	AEF2	amargo	bitter
SP	SP-153	W4	AEF3	sabroso	tasty
SP	SP-156	W1	AEF1	de primeras olia sin acercarmelo y tiene un color demasiado rojo, poco opaco
SP	SP-156	W1	AEF2	igual, no cambio
SP	SP-156	W1	AEF3	demasiado fuerte, demasiado alcoholico	strong
SP	SP-156	W2	AEF1	segun lo vertia desprendia olor a roble	oak
SP	SP-156	W2	AEF2	con mas cuerpo que el anterior, no tan brillante	body
SP	SP-156	W2	AEF3	bueno, me ha gustado y lo combinaria con carnes
SP	SP-156	W3	AEF1	no brilla demasiado pero le falta la opacidad de los intermedios
SP	SP-156	W3	AEF2	demasiaado oloroso, potente para ser excesivamente bueno	odorous, strong
SP	SP-156	W3	AEF3	un poco peleon, de los que si bebes mucho luego se te va la cabeza	alcohol
SP	SP-156	W4	AEF1	con cuerpo y olor a barrica vieja	woody, body
SP	SP-156	W4	AEF2	igual	woody, strong
SP	SP-156	W4	AEF3	deja un sabor completo en la boca
SP	SP-157	W1	AEF1	afrutado	fruity
SP	SP-157	W1	AEF2	afrutado	fruity
SP	SP-157	W1	AEF3	sobrio
SP	SP-157	W2	AEF1	fruta suave	fruity, sweet
SP	SP-157	W2	AEF2	mas intensidad	intense
SP	SP-157	W2	AEF3	fruta suave	fruity, sweet
SP	SP-157	W3	AEF1	un punto picante	pungent
SP	SP-157	W3	AEF2	mas duzor	sweet
SP	SP-157	W3	AEF3	quedo en boca un regusto afrutado	fruity
SP	SP-157	W4	AEF1	leve gusto un poco amargo	bitter_low
SP	SP-157	W4	AEF2	las suave	sweet
SP	SP-157	W4	AEF3	aguado	watery
SP	SP-159	W1	AEF1	roble	oak
SP	SP-159	W1	AEF2	acidez	acid
SP	SP-159	W1	AEF3	se queda suavemente en el paladar	long
SP	SP-159	W2	AEF1	madera	woody
SP	SP-159	W2	AEF2	roble	oak
SP	SP-159	W2	AEF3	acidez	acid
SP	SP-159	W3	AEF1	afrutado	fruity
SP	SP-159	W3	AEF2	fuerte	strong, alcohol_high
SP	SP-159	W3	AEF3	amargo	bitter
SP	SP-159	W4	AEF1	frutos acidos	fruity, acid
SP	SP-159	W4	AEF2	suaves	sweet
SP	SP-159	W4	AEF3	poco alcohol	alcohol
SP	SP-161	W1	AEF1	muy potente, con mucho sabor	intense, strong
SP	SP-161	W1	AEF2	igual que en el primer paso	intense, strong
SP	SP-161	W1	AEF3	picante	pungent
SP	SP-161	W2	AEF1	mas fuerte que el anterior, con mas sabor a uva	strong
SP	SP-161	W2	AEF2	igual	strong
SP	SP-161	W2	AEF3	ligeramente ácido	acid_low
SP	SP-161	W3	AEF1	con matices a madera, pero suave	woody
SP	SP-161	W3	AEF2	afrutado	fruity
SP	SP-161	W3	AEF3	muy suave casi no queda regusto de vino	sweet
SP	SP-161	W4	AEF1	un poco amargo	bitter_low
SP	SP-161	W4	AEF2	afrutado como de mora	fruity, blackberry
SP	SP-161	W4	AEF3	suave	sweet
SP	SP-165	W1	AEF1	nada
SP	SP-165	W1	AEF2	nada
SP	SP-165	W1	AEF3	nada
SP	SP-165	W2	AEF1	nada
SP	SP-165	W2	AEF2	seco	dry
SP	SP-165	W2	AEF3	afrutado	fruity
SP	SP-165	W3	AEF1	dulce	sugary
SP	SP-165	W3	AEF2	espirituoso	alcohol
SP	SP-165	W3	AEF3	cálido	warm
SP	SP-165	W4	AEF1	afrutado	fruity
SP	SP-165	W4	AEF2	espirituoso	alcohol
SP	SP-165	W4	AEF3	dulce	sugary
SP	SP-166	W1	AEF1	Notas maduradas	maturity
SP	SP-166	W1	AEF2	Suave	sweet
SP	SP-166	W1	AEF3	Rico y suave	rich, sweet
SP	SP-166	W2	AEF1	Amargo	bitter
SP	SP-166	W2	AEF2	Sabor intenso	intense
SP	SP-166	W2	AEF3	Amargo	bitter
SP	SP-166	W3	AEF1	Intenso	intense
SP	SP-166	W3	AEF2	Frutos silvestres	berry
SP	SP-166	W3	AEF3	Madurada	maturity
SP	SP-166	W4	AEF1	de frambuesas	raspberry
SP	SP-166	W4	AEF2	Suave	sweet
SP	SP-166	W4	AEF3	Suave	sweet
SP	SP-167	W1	AEF1	agradable
SP	SP-167	W1	AEF2	facil de beber	easy
SP	SP-167	W1	AEF3	floral	floral
SP	SP-167	W2	AEF1	amago	bitter
SP	SP-167	W2	AEF2	fuerte	strong
SP	SP-167	W2	AEF3	añejo	maturity
SP	SP-167	W3	AEF1	agradable
SP	SP-167	W3	AEF2	menos fuerte	strong
SP	SP-167	W3	AEF3	vainilla	vanilla
SP	SP-167	W4	AEF1	cacao	cocoa
SP	SP-167	W4	AEF2	amargo	bitter
SP	SP-167	W4	AEF3	amargo	bitter
SP	SP-168	W1	AEF1	seco	dry
SP	SP-168	W1	AEF2	cacao	cocoa
SP	SP-168	W1	AEF3	semi seco	dry
SP	SP-168	W2	AEF1	crujiente	crunchy
SP	SP-168	W2	AEF2	seco	dry
SP	SP-168	W2	AEF3	seco, amargo	dry, bitter
SP	SP-168	W3	AEF1	suave	sweet
SP	SP-168	W3	AEF2	suave	sweet
SP	SP-168	W3	AEF3	semi amargo	bitter
SP	SP-168	W4	AEF1	crujiente	crunchy
SP	SP-168	W4	AEF2	cacao, amargo	cocoa, bitter
SP	SP-168	W4	AEF3	amargo	bitter
SP	SP-169	W1	AEF1	fuerte	strong
SP	SP-169	W1	AEF2	intenso	intense
SP	SP-169	W1	AEF3	amargo	bitter
SP	SP-169	W2	AEF1	dulce	sugary
SP	SP-169	W2	AEF2	afrutado	fruity
SP	SP-169	W2	AEF3	intenso	intense
SP	SP-169	W3	AEF1	picante	pungent
SP	SP-169	W3	AEF2	amargo	bitter
SP	SP-169	W3	AEF3	dulce	sugary
SP	SP-169	W4	AEF1	picante	pungent
SP	SP-169	W4	AEF2	picante/dulce	pungent, sugary
SP	SP-169	W4	AEF3	afrutado y amargo	fruity, bitter
SP	SP-170	W1	AEF1	muy suave	sweet
SP	SP-170	W1	AEF2	Un sabor distinto que no había probado
SP	SP-170	W1	AEF3	no se parecía a otros
SP	SP-170	W2	AEF1	nada
SP	SP-170	W2	AEF2	tenía un sabor a agua	bland
SP	SP-170	W2	AEF3	toque muy sutil	light
SP	SP-170	W3	AEF1	suave	sweet
SP	SP-170	W3	AEF2	un poco más fuerte, se nota el alcohol	strong, alcohol_high
SP	SP-170	W3	AEF3	amaderado	woody
SP	SP-170	W4	AEF1	Con un olor raro y sabor muy sutil	bland, light
SP	SP-170	W4	AEF2	un poco más fuerte	strong
SP	SP-170	W4	AEF3	se nota el alcohol de una forma muy sutil	alcohol, light
SP	SP-171	W1	AEF1	se ve muy bien,tiene un olor muy suave	sweet
SP	SP-171	W1	AEF2	para mi gusto es fuerte a la hora de tomarlo	strong
SP	SP-171	W1	AEF3	a pesar de que no es mi preferido, te deja buen sabor de boca
SP	SP-171	W2	AEF1	un buen color pero mejor sabor
SP	SP-171	W2	AEF2	es muy agradable al olfato y al gusto.
SP	SP-171	W2	AEF3	es de esos vinos que te deja muy buen sabor de boca.
SP	SP-171	W3	AEF1	Es un poco mas claro de color que los anteriores,tiene un buen olor
SP	SP-171	W3	AEF2	se siente la barrica,es muy agradable al gusto	woody
SP	SP-171	W3	AEF3	se deja beber muy bien y te invita a tomar una copa mas
SP	SP-171	W4	AEF1	el olor es muy fuerte a alcohol apenas lo abres	alcohol
SP	SP-171	W4	AEF2	persiste mucho ese olor y el sabor que lo acompaña
SP	SP-171	W4	AEF3	para mi gusto muy fuerte y el sabor se agarra en la lengua,no me ha gustado nada	strong
FR	FR-004	W1	AEF1	Un vrai cru de Bordeaux
FR	FR-004	W1	AEF2	comme un vin de qualité première bien parfumé	odorous
FR	FR-004	W1	AEF3	Restant en bouche avec sa senteur bien particulière	long
FR	FR-004	W2	AEF1	assez parfumé et boisé	woody, odorous
FR	FR-004	W2	AEF2	agréable au palais et diffusant un mélange de terroir
FR	FR-004	W2	AEF3	Un arrière goût prononcé restant agréablement en bouche	pronounced
FR	FR-004	W3	AEF1	un peu rugueux	rough
FR	FR-004	W3	AEF2	Un arôme assez prononcé	pronounced
FR	FR-004	W3	AEF3	l'arrière goût disparait assez rapidement
FR	FR-004	W4	AEF1	un mélange agréable de saveurs
FR	FR-004	W4	AEF2	voluptueux et léger	light
FR	FR-004	W4	AEF3	s'évaporant dans un arrière gout assez léger	light
FR	FR-006	W1	AEF1	le couleur de la robe est bien sombre
FR	FR-006	W1	AEF2	il reste un gout en bouche et il est plus fort que les vins precedents testes	strong
FR	FR-006	W1	AEF3	il reste un gout en bouche	long
FR	FR-006	W2	AEF1	La robe est scintillante
FR	FR-006	W2	AEF2	Le gout est plus prononce	pronounced
FR	FR-006	W2	AEF3	il reste un arriere gout en bouche	long
FR	FR-006	W3	AEF1	aucune veritable odeur ne s'en degageait, le tannin me parait tres light	tannic_low
FR	FR-006	W3	AEF2	il reste un peu en bouche
FR	FR-006	W3	AEF3	rien de special
FR	FR-006	W4	AEF1	comme etant assez leger	light
FR	FR-006	W4	AEF2	rien n'est reste en bouche
FR	FR-006	W4	AEF3	plus rien	not_long
FR	FR-008	W1	AEF1	fort en alcoolmais goût agréable.	alcohol_high
FR	FR-008	W1	AEF2	bien
FR	FR-008	W1	AEF3	rien de particulier
FR	FR-008	W2	AEF1	bien pas trop d'alcoolisépas trop puissantagréable en bouche	alcohol, strong
FR	FR-008	W2	AEF2	bien j'apprécie le goût
FR	FR-008	W2	AEF3	rien de particulier
FR	FR-008	W3	AEF1	fort alcoolisé fort tanique	alcohol_high, tannic_high
FR	FR-008	W3	AEF2	acre	acid
FR	FR-008	W3	AEF3	rien
FR	FR-008	W4	AEF1	un peu moins fort et agréable en bouchej'apprécie	not_strong
FR	FR-008	W4	AEF2	il ne laisse pas de goût particulier en bouche
FR	FR-008	W4	AEF3	agréable
FR	FR-009	W1	AEF1	amer	bitter
FR	FR-009	W1	AEF2	cacao	cocoa
FR	FR-009	W1	AEF3	fruité	fruity
FR	FR-009	W2	AEF1	piquant	pungent
FR	FR-009	W2	AEF2	fort au palet	strong
FR	FR-009	W2	AEF3	tres bon
FR	FR-009	W3	AEF1	tres doux	sweet
FR	FR-009	W3	AEF2	pas amer
FR	FR-009	W3	AEF3	un peux fade	bland
FR	FR-009	W4	AEF1	pas tres fort
FR	FR-009	W4	AEF2	fruité	fruity
FR	FR-009	W4	AEF3	doux et délicieux	sweet, tasty
FR	FR-012	W1	AEF1	bonne accroche en bouche
FR	FR-012	W1	AEF2	aromes interessants	aromatic
FR	FR-012	W1	AEF3	bon vin
FR	FR-012	W2	AEF1	boisé	woody
FR	FR-012	W2	AEF2	puissant	strong
FR	FR-012	W2	AEF3	bonne teneur en bouche
FR	FR-012	W3	AEF1	acide	acid
FR	FR-012	W3	AEF2	fruité	fruity
FR	FR-012	W3	AEF3	il ne tient pas en bouche	not_long
FR	FR-012	W4	AEF1	pas de nez	bland
FR	FR-012	W4	AEF2	plat	bland
FR	FR-012	W4	AEF3	manque de puissance	not_strong
FR	FR-014	W1	AEF1	Acide	acid
FR	FR-014	W1	AEF2	Apre	harsh
FR	FR-014	W1	AEF3	Vraiment pas bon
FR	FR-014	W2	AEF1	Note de fruit rouge	red_fruit
FR	FR-014	W2	AEF2	Puis boise	woody
FR	FR-014	W2	AEF3	Très bon
FR	FR-014	W3	AEF1	Note de cerise qui accroche	cherry
FR	FR-014	W3	AEF2	Un goût boisé ressort	woody
FR	FR-014	W3	AEF3	On termine sur des note de noisettes	hazelnut
FR	FR-014	W4	AEF1	Fruite	fruity
FR	FR-014	W4	AEF2	Trop apre	harsh_high
FR	FR-014	W4	AEF3	Le goût de l’alcool est trop fort et trop apre	harsh_high, alcohol_high
FR	FR-015	W1	AEF1	Au nez : Très prometteur, charmant, envoutantDégust : comme un vin assez jeune, fruité, mais aussi assez acide.	young, fruity, acid
FR	FR-015	W1	AEF2	acidité	acid
FR	FR-015	W1	AEF3	acidité, tanins ?	acid, tannic
FR	FR-015	W2	AEF1	Nez très fermé, peu expressif, désagréable Dégustation : je ne sens que le côté vert, acide et alcooleux ... Astringence / Aromatiquement assez faible	green, acid, alcohol, aromatic_low, astringent
FR	FR-015	W2	AEF2	Astringeant / m'assèche la bouche / acide et peu agréable aromatiquement	astringent, acid
FR	FR-015	W2	AEF3	Astringeant / persistance aromatique assez faible	astringent
FR	FR-015	W3	AEF1	Nez : charmant mais en retrait Dégustation : tanins sont soyeux, fruité, petite acidité, des arômes de fruits rouges, boisé	smooth, fruity, acid_low, red_fruit, woody
FR	FR-015	W3	AEF2	Arômes légers tjrs de fruits, côté soyeux super agréable, tjrs de l'acidité mais agréable	fruity, smooth, acid, light
FR	FR-015	W3	AEF3	sur le départ ;) / peu expressif, petite acidité en fin de bouche	acid_low
FR	FR-015	W4	AEF1	Nez assez fin, très charmeurDégustation : arômes équilibrés, fins, tanins soyeux, arômes de mure, de fruits rouges. Légèrement boisé.	balanced, blackberry, red_fruit, woody, smooth, light
FR	FR-015	W4	AEF2	Tjrs aussi soyeux, les arômes sont tjrs là, l'acidité se dévoile un peu.	smooth, acid
FR	FR-015	W4	AEF3	Bonne persistance aromatique. L'acidité est partie et laisse place à une fin de bouche très agréable.	long
FR	FR-018	W3	AEF1	un vin corsé	body
FR	FR-018	W3	AEF2	légerement piquant	pungent
FR	FR-018	W1	AEF1	agreable en bouche
FR	FR-018	W4	AEF1	petite amertume	bitter_low
FR	FR-018	W4	AEF2	léger goût d'agrume	citrus
FR	FR-018	W4	AEF3	long en bouche	long
FR	FR-018	W2	AEF1	tanique	tannic
FR	FR-018	W2	AEF2	âpre	harsh
FR	FR-018	W2	AEF3	boisé	woody
FR	FR-018	W1	AEF3	agreble
FR	FR-018	W1	AEF2	puissant	strong
FR	FR-018	W3	AEF3	plus agéable en bouche
FR	FR-019	W1	AEF1	fruits rouges	red_fruit
FR	FR-019	W1	AEF2	tres peu tanique tres belle robe grenat	tannic_low
FR	FR-019	W1	AEF3	cour t en bouche mais tres agreable	not_long
FR	FR-019	W2	AEF1	des aromes fruits rouges	red_fruit
FR	FR-019	W2	AEF2	un gout d'amertume en bouche	bitter
FR	FR-019	W2	AEF3	tres fort en ethanol a mon avis et court en bouche	alcohol_high, not_long
FR	FR-019	W3	AEF1	aromes fruits rouges mures framboises	red_fruit, blackberry, raspberry
FR	FR-019	W3	AEF2	robe rouge vif mais fort en ethanol	alcohol_high
FR	FR-019	W3	AEF3	tres agreable en bouche mais court et tanique .bon produit	not_long, tannic
FR	FR-019	W4	AEF1	tres agreable en bouche
FR	FR-019	W4	AEF2	armes fruits rouges mais un peu fort en ethanol	red_fruit, alcohol_high
FR	FR-019	W4	AEF3	court en bouche .seduisant mais vin jeune	not_long, young
FR	FR-022	W1	AEF1	fruité	fruity
FR	FR-022	W1	AEF2	rien de plus
FR	FR-022	W1	AEF3	sensation agreable
FR	FR-022	W2	AEF1	moins de tanin que le vin precedent. tres homogene. Fruité.	tannic, balanced, fruity
FR	FR-022	W2	AEF2	pas trop chargé, juste ce qu'il faut
FR	FR-022	W2	AEF3	laisse un gout agreable en bouche
FR	FR-022	W3	AEF1	fort en gout	strong
FR	FR-022	W3	AEF2	rien
FR	FR-022	W3	AEF3	gout persistant en bouche	long
FR	FR-022	W4	AEF1	un gout assez fort	strong
FR	FR-022	W4	AEF2	rien
FR	FR-022	W4	AEF3	le gout fort est persistant en bouche	strong, long
FR	FR-026	W1	AEF1	odorant	odorous
FR	FR-026	W1	AEF2	fruité	fruity
FR	FR-026	W1	AEF3	savoureux	tasty
FR	FR-026	W2	AEF1	fort en gout	strong
FR	FR-026	W2	AEF2	doux	sweet
FR	FR-026	W2	AEF3	agréable, leger	light
FR	FR-026	W3	AEF1	doux	sweet
FR	FR-026	W3	AEF2	léger	light
FR	FR-026	W3	AEF3	fruité	fruity
FR	FR-026	W4	AEF1	rien
FR	FR-026	W4	AEF2	leger, doux	light, sweet
FR	FR-026	W4	AEF3	fruité, piquant	fruity, pungent
FR	FR-027	W1	AEF1	Arômes fût de chêne	oak
FR	FR-027	W1	AEF2	Divers arômes fruités	fruity
FR	FR-027	W1	AEF3	Légèrement haut en degrés	alcohol_high
FR	FR-027	W2	AEF1	Arômes d amande douce	almond
FR	FR-027	W2	AEF2	Relativement léger en bouche	light
FR	FR-027	W2	AEF3	Légèrement âpre en fin de dégustation	harsh_low
FR	FR-027	W3	AEF1	Légèrement maderise	maderized
FR	FR-027	W3	AEF2	Un peu d acidité	acid_low
FR	FR-027	W3	AEF3	Équilibré	balanced
FR	FR-027	W4	AEF1	Belles couleur compacte
FR	FR-027	W4	AEF2	Arômes maderises	maderized
FR	FR-027	W4	AEF3	Agréable en bouche et fruité	fruity
FR	FR-028	W1	AEF1	Leger	light
FR	FR-028	W1	AEF2	Ducorps	body
FR	FR-028	W1	AEF3	Leger et parfume	light, odorous
FR	FR-028	W2	AEF1	Bon parfum
FR	FR-028	W2	AEF2	Leger passe bien dans la bouche	light
FR	FR-028	W2	AEF3	Le goût passe vite, ne reste pas en bouche	not_long
FR	FR-028	W3	AEF1	Parfum lourd	strong
FR	FR-028	W3	AEF2	Terreux	earthy
FR	FR-028	W3	AEF3	Rapeux	rough
FR	FR-028	W4	AEF1	Parfum Leger	light
FR	FR-028	W4	AEF2	Parfum trop legr	light
FR	FR-028	W4	AEF3	Parfum et goût ne restent pas en bouche	not_long
FR	FR-033	W1	AEF1	Raisin	grape
FR	FR-033	W1	AEF2	Sauge	sage
FR	FR-033	W1	AEF3	Boisé	woody
FR	FR-033	W2	AEF1	Citronelle	lemongrass
FR	FR-033	W2	AEF2	Acidulé	acid
FR	FR-033	W2	AEF3	Fraise	strawberry
FR	FR-033	W3	AEF1	Framboise	raspberry
FR	FR-033	W3	AEF2	Bois	woody
FR	FR-033	W3	AEF3	Cerise	cherry
FR	FR-033	W4	AEF1	Poivre	pepper
FR	FR-033	W4	AEF2	Cannelle	cinnamon
FR	FR-033	W4	AEF3	Cendre	ash
FR	FR-034	W1	AEF1	leger	light
FR	FR-034	W1	AEF2	agreable
FR	FR-034	W1	AEF3	tres agreable
FR	FR-034	W2	AEF1	apre	harsh
FR	FR-034	W2	AEF2	rapeux	rough
FR	FR-034	W2	AEF3	lourd	strong
FR	FR-034	W3	AEF1	sent bon
FR	FR-034	W3	AEF2	facile à boire	easy
FR	FR-034	W3	AEF3	agreable, leger	light
FR	FR-034	W4	AEF1	tres rapeux	rough
FR	FR-034	W4	AEF2	odeur lourde	odorous
FR	FR-034	W4	AEF3	desagreable
FR	FR-037	W1	AEF1	bordeaux
FR	FR-037	W1	AEF2	puissant	strong
FR	FR-037	W1	AEF3	amer	bitter
FR	FR-037	W2	AEF1	trop fort	strong
FR	FR-037	W2	AEF2	rien
FR	FR-037	W2	AEF3	rien
FR	FR-037	W3	AEF1	sucré	sugary
FR	FR-037	W3	AEF2	bon
FR	FR-037	W3	AEF3	rien
FR	FR-037	W4	AEF1	sucré	sugary
FR	FR-037	W4	AEF2	amer	bitter
FR	FR-037	W4	AEF3	fort	strong
FR	FR-038	W1	AEF1	Terre	earthy
FR	FR-038	W1	AEF2	Fruit	fruity
FR	FR-038	W1	AEF3	agréable
FR	FR-038	W2	AEF1	terre	earthy
FR	FR-038	W2	AEF2	rien
FR	FR-038	W2	AEF3	Jeune	young
FR	FR-038	W3	AEF1	amer	bitter
FR	FR-038	W3	AEF2	acide	acid
FR	FR-038	W3	AEF3	léger	light
FR	FR-038	W4	AEF1	Jeune	young
FR	FR-038	W4	AEF2	rien
FR	FR-038	W4	AEF3	légerement acidité en bouche	acid_low
FR	FR-039	W1	AEF1	bon
FR	FR-039	W1	AEF2	a peine fruité
FR	FR-039	W1	AEF3	sec	dry
FR	FR-039	W2	AEF1	acide	acid
FR	FR-039	W2	AEF2	jeune	young
FR	FR-039	W2	AEF3	peu de caudalies
FR	FR-039	W3	AEF1	aigre	sour
FR	FR-039	W3	AEF2	aigre	sour
FR	FR-039	W3	AEF3	aigre	sour
FR	FR-039	W4	AEF1	fort	strong
FR	FR-039	W4	AEF2	apre	harsh
FR	FR-039	W4	AEF3	terreux	earthy
FR	FR-044	W1	AEF1	TANIQUE	tannic
FR	FR-044	W1	AEF2	PROFONDEUR
FR	FR-044	W1	AEF3	AMERTUME	bitter
FR	FR-044	W2	AEF1	VELOURS	velvety
FR	FR-044	W2	AEF2	LONGUEUR EN BOUCHE
FR	FR-044	W2	AEF3	SOUPLESSE	soft
FR	FR-044	W3	AEF1	RIEN
FR	FR-044	W3	AEF2	AROMES
FR	FR-044	W3	AEF3	EQUILIBRE	balanced
FR	FR-044	W4	AEF1	FADE	bland
FR	FR-044	W4	AEF2	GOUT ACCEPTABLE
FR	FR-044	W4	AEF3	RIEN
FR	FR-045	W1	AEF1	ACIDE	acid
FR	FR-045	W1	AEF2	GOUTEUX	tasty
FR	FR-045	W1	AEF3	GOURMAND	tasty
FR	FR-045	W2	AEF1	INTENSE	intense
FR	FR-045	W2	AEF2	JUTEUX	juicy
FR	FR-045	W2	AEF3	AGREABLE
FR	FR-045	W3	AEF1	FORT	strong
FR	FR-045	W3	AEF2	GOUTEUX	tasty
FR	FR-045	W3	AEF3	BRUT	raw
FR	FR-045	W4	AEF1	INTENSE	intense
FR	FR-045	W4	AEF2	SUBTIL	light
FR	FR-045	W4	AEF3	SAVOUREUX	tasty
FR	FR-047	W1	AEF1	agréable
FR	FR-047	W1	AEF2	léger	light
FR	FR-047	W1	AEF3	plaisant,
FR	FR-047	W2	AEF1	arôme
FR	FR-047	W2	AEF2	plaisir
FR	FR-047	W2	AEF3	reste en bouche, agréable, bon	long
FR	FR-047	W3	AEF1	fade	bland
FR	FR-047	W3	AEF2	apre	harsh
FR	FR-047	W3	AEF3	ne reste pas en bouche	not_long
FR	FR-047	W4	AEF1	apre	harsh
FR	FR-047	W4	AEF2	arôme étrange
FR	FR-047	W4	AEF3	goût étrange, reste en bouche une saveur désagréable
FR	FR-048	W1	AEF1	Bonne robe rouge
FR	FR-048	W1	AEF2	Goût de fruits rouge prononcé mais un peu acide	red_fruit, acid
FR	FR-048	W1	AEF3	Vin acide en bouche	acid
FR	FR-048	W2	AEF1	Notes de fruits rouge avec une belle robe	red_fruit
FR	FR-048	W2	AEF2	vin avec note de fruits rouge leger en bouche	red_fruit, light
FR	FR-048	W2	AEF3	leger à la degustation, laisse un bon goût de fruits rouge en bouche, note de chocolat après quelques instants	light, red_fruit, chocolate
FR	FR-048	W3	AEF1	Goût de vinaigre	vinegar
[truncated: 1,013 more rows]

## Sheet: AuctionResolution
Panel	Participant	RandomProduct	RandomPrice	Result
WC	WC-EN-001	W1	0	win
SP	SP-067	W4	6.64	win
WC	WC-EN-009	W2	7.51	win
SP	SP-034	W1	7.7	lose
FR	FR-081	W1	7.77	lose
SP	SP-068	W2	8	win
SP	SP-152	W2	8.95	lose
FR	FR-052	W2	8.97	lose
SP	SP-111	W1	9.02	win
WC	WC-FR-004	W4	9.06	win
WC	WC-FR-010	W1	9.06	win
FR	FR-159	W2	9.18	lose
SP	SP-022	W2	9.2	lose
WC	WC-FR-001	W1	9.23	win
FR	FR-012	W1	9.5	lose
SP	SP-026	W4	9.57	lose
FR	FR-111	W2	9.57	lose
FR	FR-116	W4	9.95	win
SP	SP-124	W4	10.01	lose
FR	FR-009	W2	10.01	win
SP	SP-080	W4	10.05	win
FR	FR-142	W1	10.05	lose
SP	SP-005	W1	10.07	lose
WC	WC-EN-006	W1	10.17	win
WC	WC-EN-037	W1	11.1	win
FR	FR-065	W4	11.7	lose
WC	WC-EN-012	W2	11.77	win
FR	FR-004	W1	11.77	lose
WC	WC-EN-035	W4	11.99	win
WC	WC-EN-017	W4	12	win
WC	WC-EN-034	W2	12	win
SP	SP-075	W2	12	lose
SP	SP-023	W1	12.53	win
SP	SP-167	W2	12.87	lose
SP	SP-127	W2	12.94	win
SP	SP-138	W4	13.27	win
FR	FR-130	W1	13.4	win
WC	WC-EN-014	W1	13.49	win
FR	FR-140	W1	13.49	lose
FR	FR-144	W4	13.73	lose
SP	SP-041	W2	13.75	lose
SP	SP-107	W2	13.93	lose
FR	FR-172	W1	13.99	win
FR	FR-045	W4	14	lose
FR	FR-049	W2	14.1	lose
SP	SP-169	W2	14.33	lose
SP	SP-007	W4	14.6	win
WC	WC-EN-015	W2	14.7	win
FR	FR-073	W2	14.86	lose
SP	SP-040	W4	14.87	lose
WC	WC-FR-011	W2	15.12	lose
SP	SP-076	W4	15.13	lose
WC	WC-FR-002	W1	15.31	lose
SP	SP-091	W4	15.31	lose
SP	SP-139	W2	15.31	win
FR	FR-163	W2	15.31	lose
WC	WC-EN-026	W4	15.45	win
FR	FR-094	W4	15.45	lose
FR	FR-109	W4	15.62	lose
FR	FR-127	W4	15.62	lose
WC	WC-EN-010	W2	15.8	lose
WC	WC-EN-032	W2	15.8	lose
FR	FR-171	W2	15.91	lose
FR	FR-063	W4	16.14	lose
SP	SP-137	W4	16.24	lose
SP	SP-055	W2	16.39	lose
SP	SP-122	W4	16.39	win
SP	SP-166	W2	16.9	lose
FR	FR-061	W2	16.9	lose
FR	FR-122	W2	17.25	lose
SP	SP-019	W1	17.5	lose
FR	FR-039	W4	17.62	lose
SP	SP-146	W2	17.96	lose
FR	FR-066	W4	17.96	lose
WC	WC-FR-017	W1	17.97	lose
SP	SP-126	W2	18.01	lose
SP	SP-143	W4	18.19	lose
SP	SP-123	W4	18.73	lose
SP	SP-093	W4	18.88	lose
WC	WC-EN-025	W2	20.06	lose
SP	SP-165	W1	20.06	lose
SP	SP-090	W1	20.12	lose
FR	FR-173	W4	20.12	win
WC	WC-FR-005	W2	20.39	lose
FR	FR-064	W1	21.91	lose
WC	WC-EN-028	W2	22.19	lose
FR	FR-037	W4	22.19	lose
WC	WC-FR-014	W4	22.47	lose
FR	FR-156	W4	22.47	lose
SP	SP-044	W1	22.66	lose
FR	FR-098	W1	23.07	lose
FR	FR-108	W1	23.07	lose
FR	FR-086	W1	23.08	lose
SP	SP-081	W4	24.21	lose
WC	WC-EN-027	W2	25	lose
FR	FR-096	W4	25.03	lose
FR	FR-157	W4	25.03	lose
FR	FR-147	W1	25.49	lose
SP	SP-037	W2	25.85	lose
FR	FR-105	W4	25.85	lose
FR	FR-121	W2	26.05	lose
SP	SP-025	W1	26.82	lose
FR	FR-099	W1	26.99	lose
SP	SP-029	W1	27.09	lose
FR	FR-146	W1	27.09	lose
FR	FR-126	W4	27.19	lose
FR	FR-134	W4	27.54	lose
FR	FR-168	W4	27.79	lose
SP	SP-134	W1	28.42	lose
FR	FR-027	W4	28.44	lose
WC	WC-EN-016	W1	28.56	lose
WC	WC-EN-029	W2	28.57	lose
SP	SP-153	W4	28.93	lose
SP	SP-168	W4	28.93	lose
SP	SP-102	W1	29	lose
SP	SP-101	W4	29.11	lose
SP	SP-048	W4	30.07	lose
FR	FR-170	W1	30.21	lose
SP	SP-096	W2	30.39	lose
SP	SP-064	W2	30.55	lose
WC	WC-EN-038	W1	30.83	lose
FR	FR-152	W4	31.03	lose
SP	SP-084	W2	31.49	lose
SP	SP-020	W1	31.94	lose
FR	FR-101	W2	31.94	lose
FR	FR-028	W1	32.15	lose
SP	SP-006	W1	32.61	lose
WC	WC-EN-018	W2	33.4	lose
FR	FR-056	W4	33.4	lose
FR	FR-038	W2	33.89	lose
FR	FR-139	W4	33.89	lose
FR	FR-091	W4	33.95	lose
SP	SP-035	W1	34.35	lose
SP	SP-109	W1	34.35	lose
SP	SP-079	W4	34.86	lose
FR	FR-085	W1	35.25	lose
SP	SP-086	W4	35.51	lose
FR	FR-054	W4	35.51	lose
FR	FR-051	W4	36	lose
FR	FR-137	W1	36	lose
FR	FR-097	W1	36.02	lose
SP	SP-129	W1	36.78	lose
FR	FR-018	W1	37	lose
FR	FR-158	W1	37.02	lose
FR	FR-053	W4	38.01	lose
SP	SP-161	W1	38.25	lose
FR	FR-076	W4	38.57	lose
SP	SP-043	W2	38.61	lose
WC	WC-FR-015	W1	38.83	lose
WC	WC-FR-016	W4	38.83	lose
FR	FR-069	W4	38.84	lose
WC	WC-EN-030	W2	39.34	lose
WC	WC-EN-005	W1	39.65	lose
WC	WC-EN-031	W1	39.65	lose
SP	SP-008	W2	39.65	lose
SP	SP-047	W4	39.65	lose
SP	SP-092	W1	39.65	lose
SP	SP-121	W4	39.65	lose
FR	FR-006	W2	39.65	lose
FR	FR-048	W2	39.65	lose
FR	FR-050	W1	39.65	lose
FR	FR-092	W4	39.65	lose
FR	FR-103	W2	39.65	lose
FR	FR-113	W2	39.65	lose
FR	FR-120	W4	40.13	lose
SP	SP-061	W1	40.41	lose
SP	SP-135	W2	40.48	lose
FR	FR-083	W4	40.55	lose
WC	WC-EN-004	W2	40.56	lose
FR	FR-080	W4	40.79	lose
SP	SP-042	W2	40.92	lose
WC	WC-EN-011	W2	41.73	lose
SP	SP-038	W2	42.09	lose
SP	SP-045	W1	42.09	lose
FR	FR-167	W2	42.29	lose
FR	FR-070	W1	42.32	lose
SP	SP-157	W2	44.38	lose
SP	SP-132	W1	44.4	lose
SP	SP-097	W1	45.32	lose
FR	FR-174	W4	46.13	lose
SP	SP-012	W4	46.7	lose
FR	FR-123	W4	46.7	lose
SP	SP-108	W2	47.64	lose
FR	FR-022	W1	47.64	lose
FR	FR-033	W2	47.64	lose
WC	WC-EN-021	W4	48.26	lose
SP	SP-144	W2	49	lose
WC	WC-EN-013	W4	49.23	lose
SP	SP-094	W1	49.31	lose
WC	WC-FR-008	W4	49.61	lose
FR	FR-153	W2	50.64	lose
SP	SP-027	W2	50.99	lose
WC	WC-FR-007	W4	51.3	lose
SP	SP-073	W2	51.3	lose
WC	WC-EN-008	W1	53.05	lose
FR	FR-151	W2	56.09	lose
FR	FR-015	W2	56.15	lose
FR	FR-169	W2	56.36	lose
SP	SP-103	W1	57.39	lose
FR	FR-078	W1	59.4	lose
SP	SP-170	W4	59.74	lose
SP	SP-171	W4	59.74	lose
WC	WC-FR-006	W4	59.82	lose
FR	FR-089	W4	60.98	lose
SP	SP-066	W4	64.17	lose
WC	WC-FR-003	W1	67.95	lose
SP	SP-105	W2	67.95	lose
FR	FR-175	W1	67.99	lose
FR	FR-044	W2	69.39	lose
FR	FR-068	W4	70.58	lose
WC	WC-EN-003	W2	71.15	lose
SP	SP-063	W1	71.87	lose
FR	FR-143	W1	73.22	lose
SP	SP-051	W4	73.31	lose
FR	FR-034	W4	73.31	lose
SP	SP-015	W1	76.25	lose
WC	WC-EN-036	W2	79.3	lose
FR	FR-014	W4	79.3	lose
FR	FR-084	W4	79.3	lose
FR	FR-110	W4	79.3	lose
FR	FR-132	W1	79.3	lose
FR	FR-162	W1	79.3	lose
SP	SP-031	W4	80.85	lose
SP	SP-062	W2	81.5	lose
SP	SP-120	W1	91.32	lose
FR	FR-138	W1	91.84	lose
FR	FR-019	W4	93.86	lose
FR	FR-125	W2	95.94	lose
SP	SP-150	W4	109.43	lose
SP	SP-159	W4	125.11	lose
SP	SP-036	W2	130.59	lose
FR	FR-106	W1	130.59	lose
FR	FR-114	W2	145.85	lose
FR	FR-176	W1	158.61	lose
FR	FR-026	W2	170.92	lose
WC	WC-EN-033	W2	176.47	lose
FR	FR-008	W2	195.49	lose
FR	FR-131	W2	195.49	lose
FR	FR-079	W1	198.26	lose
SP	SP-013	W1	199.49	lose
WC	WC-EN-019	W1	276.09	lose
SP	SP-001	W2	286.76	lose
SP	SP-082	W4	371.53	lose
WC	WC-FR-009	W2	476.65	lose
SP	SP-028	W2	476.65	lose
SP	SP-039	W1	591.7	lose
FR	FR-093	W1	612.47	lose
FR	FR-047	W4	678.76	lose
SP	SP-032	W1	4131.91	lose
SP	SP-110	W1	4131.91	lose
SP	SP-156	W1	5115.65	lose
